# Supplementary material for: Prevalence and associated factors of chronic kidney disease among diabetes mellitus patients in Ethiopia: A systematic review and meta-analysis
Source: PLoS One. 2025 Mar 5;20(3):e0315529. doi: 10.1371/journal.pone.0315529 (PMC11882046; doi:10.1371/journal.pone.0315529)
Supplement: S1 File — (XLSX) [file pone.0315529.s004.xlsx]

## Sheet: Included Studies for Meta-Analy
Id	Author	year of publication	Region	Design	Sampling strategy	Total participant	CKD	Types of DM	Response rate	Age >60 AOR	Age >60 LBCI AOR	Age >60 UBCL AOR	Sex Male AOR	LBCI Male AOR	UBCL Male AOR	Rural AOR	LBCI Rural AOR	UBCL rural AOR	Types IIDM AOR	Types IIDM LBCI AOR	Types IIDM UBCI AOR	Duration ≥5year	Duration ≥5 LBCI	Duration ≥5 UBCI AOR	Protein urea AOR	Protein urea LBCI AOR	Protein urea UBCI AOR	HDL <40 mgdL AOR	HDL LBCI AOR	HDL UBCI	Family Hx CKD AOR	Fam Hx LBCI AOR	Fam Hx UBCI AOR	Income ≥ 1500	Inco ≥1500 LBCI AOR	Income ≥ 1500 ≥ UBCI AOR	Confirmatifor eligible	Date of Data extraction	Data extractors Names
1	Cheru et al.	2023	Harari region	Retrospective follow-up	simple random sampling	494	51	T1DM& T2DM	95	3.09	1.56	6.14	2.11	1.08	4.11	1.1			0.98	0.34	2.85	3.53	1.43	8.71	3.78	1.8	7.91	3.84	1.8	8.18							Eligible	2024-08-15	Habtamu Wagnew
2	GELETU, A.	2018	Addis Ababa	Retrospective follow-up		435	62	T2DM					0.94	0.57	1.54													3.05									Eligible	2024-08-15	Habtamu Wagnew
3	Amanuel Berhanu	2021	Addis Ababa	cross-sectional	Systematic random sampling	308	71	T1DM& T2DM	95				1.77						1.12	0.37	3.35																Eligible	2024-08-15	Habtamu Wagnew
4	Hailu et al.	2022	Oromia	cross-sectional	Simple random sampling	308	63	T1DM& T2DM		2.17	1.09	4.31	1.18	0.61	2.31	1.35	0.76	2.37													3.36	1.56	7.24				Eligible	2024-08-15	Habtamu Wagnew
5	Tesfe et al.	2022	Amhara	cross-sectional	systematic random sampling	329	55	T1DM& T2DM		3.03	1.37	6.69													2.98	1.26	7.09										Eligible	2024-08-15	Habtamu Wagnew
6	Israel et al.	2024	Southern region	cross-sectional	Systematic random sampling	626	17	T1DM& T2DM	100							4.84	1.51	15.4	0.43	0.16	2.01										6.2	1.51	15.4				Eligible	2024-08-16	Habtamu Wagnew
7	Debele et al.	2021	Oromia	Retrospective follow-up	simple random sampling	405	63	T1DM& T2DM	92.6				1.54												2.85	1.48	5.55	3.19	1.73	5.98							Eligible	2024-08-16	Habtamu Wagnew
8	Asfeha et al.	2020	Tigray	cross-sectional	convenience sampling technique	199	44	T1DM& T2DM											0.64	0.18	2.29	1.19	0.499	2.85										1.89	0.87	4.11	Eligible	2024-08-16	Habtamu Wagnew
9	Mulu et al.	2023	Amhara	cross-sectional	systematic random sampling	327	52	T2DM	100	3.5	1.8	6.8																2.9	1.4	6							Eligible	2024-08-16	Habtamu Wagnew
10	Alemu et al.	2020	Amhara	cross-sectional	consecutive sampling	272	47	T1DM& T2DM																													Eligible	2024-08-16	Melaku Kindie Yenit
11	Kumela Goro et al.	2019	Oromia	cross-sectional		208	54	T1DM& T2DM		2.08	1.1	4	1.12	0.62	2.12	1.92	1.01	3.7				3.03	1.18	7.69							0.87	0.39	1.91				Eligible	2024-08-16	Melaku Kindie Yenit
12	Ahmed et al.	2022	Amhara	Retrospective follow-up	simple random sampling	415	45	T2DM	98.8				2.38																								Eligible	2024-08-16	Melaku Kindie Yenit
13	Taderegew	2020	Amhara	cross-sectional	Systematic random sampling	422	103	T2DM	100	3.42	1.77	6.6																			2.13	0.37	4.27				Eligible	2024-08-17	Melaku Kindie Yenit
14	Adem et al.	2024	Amhara	cross-sectional	Systematic random sampling	267	68	T1DM& T2DM		3.95			0.8881	0.57	1.502				1.41															0.373	0.133	1.048	Eligible	2024-08-17	Melaku Kindie Yenit
15	Abdulkadr et al.	2022	Addis Ababa	cross-sectional	simple random sampling	362	53	T1DM& T2DM	99.7																						4.6	1.9	10.8				Eligible	2024-08-17	Melaku Kindie Yenit
16	Damtie et al.	2018	Amhara	cross-sectional	Systematic random sampling	229	50	T1DM& T2DM		5.239	2.255	12.175	0.6						3.751	1.507	9.336										2.375	1.045	5.398				Eligible	2024-08-17	Melaku Kindie Yenit
17	Fiseha et al.	2014	Oromia	cross-sectional	simple random sampling	214	51	T1DM& T2DM	100																												Eligible	2024-08-17	Melaku Kindie Yenit
18	Fiseha and Tamir	2020	Amhara	cross-sectional	Systematic random sampling	323	42	T1DM& T2DM	100	2.48	1.13	5.43													4.08	1.54	10.85				2.37	1.17	4.79				Eligible	2024-08-17	Melaku Kindie Yenit
19	Tamru et al.	2020	Addis Ababa	Retrospective follow-up	Simple random sampling	346	72	T2DM	100																			2.59									Eligible	2024-08-17	Melaku Kindie Yenit

## Sheet: Excluded based on full text Rev
Excluded study
Study	Author(s)	Year	Title	Reasons for Exclusion
1	Weldetensae et al.	2022	Prevalence and Factors Associated with Chronic Kidney Disease among Patients Admitted to Medical Ward in a Tertiary Hospital, Northern Ethiopia, a Cross Sectional Study	different population
2	Sertsu et al.	2022	Prevalence of chronic kidney disease and associated factors among patients visiting renal unit of St. Paul’s Hospital Millennium Medical College, Addis Ababa, Ethiopia: A cross-sectional study design	different population
3	Ali et al.	2023	Prevalence of chronic kidney disease and associated factors among patients with underlying chronic disease at Dessie Referral Hospital, East Amhara Region, Ethiopia	different population
4	Haileamlak et al.	2018	Chronic Kidney Diseaseis on the Rise	review
5	Kore C et al	2018	Prevalence of Chronic Kidney Disease and Associated factors among Patients with Kidney Problems Public Hospitals in Addis Ababa, Ethiopia	outcome was not well defined
6	Yimer et al.	2024	Risk Factors of Chronic Kidney Disease Among Patients Attending at Dessie Comprehensive Specialized Hospital, Dessie, Amhara Region, Northeastern Ethiopia: Unmatched Case–Control Study	Prevalence was not reported

## Sheet: All Searched Studies from Datab
ID	Authors of the study	Year of publication	Included or Excluded	Reason(s) for inclution or Exclusion	Title of the paper
1	A. Abate, W. Birhan and A. Alemu	2013	Excluded	Title not fit	Association of anemia and renal function test among diabetes mellitus patients attending Fenote Selam Hospital, West Gojam, Northwest Ethiopia: a cross sectional study
2	K. H. Abate, M. Abdulahi, F. Abdulhay, G. Arage, M. Mecha, M. Yenuss, H. Hassen and T. Belachew	2021	Excluded	Duplicate study	Consequences of exposure to prenatal famine on estimated glomerular filtration rate and risk of chronic kidney disease among survivors of the great Ethiopian famine (1983–85): a historical cohort study
3	K. H. Abate, M. Abdulahi, F. Abdulhay, G. Arage, M. Mecha, M. Yenuss, H. Hassen and T. Belachew	2021	Excluded	Title not fit	Consequences of exposure to prenatal famine on estimated glomerular filtration rate and risk of chronic kidney disease among survivors of the great Ethiopian famine (1983-85): a historical cohort study
4	S. M. Abate, S. Assen, M. Yinges and B. Basu	2021	Excluded	Title not fit	Survival and predictors of mortality among patients admitted to the intensive care units in southern Ethiopia: A multi-center cohort study
5	S. M. Abate, B. Basu, B. Jemal, S. Ahmed, B. Mantefardo and T. Taye	2023	Excluded	Title not fit	Pattern of disease and determinants of mortality among ICU patients on mechanical ventilator in Sub-Saharan Africa: a multilevel analysis
6	S. M. Abate, Y. A. Checkol and B. Mantefardo	2021	Excluded	Title not fit	Global prevalence and determinants of mortality among patients with COVID-19: A systematic review and meta-analysis
7	C. Abbafati, K. M. Abbas, M. Abbasi, M. Abbasifard, M. Abbasi-Kangevari, H. Abbastabar, F. Abd-Allah, A. Abdelalim, M. Abdollahi, I. Abdollahpour, A. Abedi, P. Abedi, K. H. Abegaz, H. Abolhassani, A. E. Abosetugn, V. Aboyans, E. M. Abrams, L. G. Abreu, M. R. M. Abrigo, A. K. Abu Haimed, A. Abualhasan, E. Abu-Gharbieh, L. J. Abu-Raddad, A. I. Abushouk, A. Acebedo, I. N. Ackerman, M. Adabi, T. Adai…	2020	Excluded	Title not fit	Global burden of 369 diseases and injuries in 204 countries and territories, 1990–2019: a systematic analysis for the Global Burden of Disease Study 2019
8	C. Abbafati, D. B. Machado, B. Cislaghi, O. M. Salman, M. Karanikolos, M. McKee, K. M. Abbas, O. J. Brady, H. J. Larson, S. Trias-Llimós, S. Cummins, S. M. Langan, B. Sartorius, A. Hafiz, E. Jenabi, N. Mohammad Gholi Mezerji, S. Borzouei, G. Azarian, S. Khazaei, M. Abbasi, B. Asghari, S. Masoumi, H. Komaki, A. Taherkhani, M. Adabi, M. Abbasifard, G. Bazmandegan, Z. Kamiab, A. Vakilian, M. Anjomsh…	2020	Excluded	Title not fit	Global age-sex-specific fertility, mortality, healthy life expectancy (HALE), and population estimates in 204 countries and territories, 1950–2019: a comprehensive demographic analysis for the Global Burden of Disease Study 2019
9	C. Abbafati, D. B. Machado, B. Cislaghi, O. M. Salman, M. Karanikolos, M. McKee, K. M. Abbas, O. J. Brady, H. J. Larson, S. Trias-Llimós, S. Cummins, S. M. Langan, B. Sartorius, A. Hafiz, E. Jenabi, N. Mohammad Gholi Mezerji, S. Borzouei, G. Azarian, S. Khazaei, M. Abbasi, B. Asghari, S. Masoumi, H. Komaki, A. Taherkhani, M. Adabi, M. Abbasifard, G. Bazmandegan, Z. Kamiab, A. Vakilian, M. Anjomsh…	2020	Excluded	Title not fit	Five insights from the Global Burden of Disease Study 2019
10	L. Abdisa, S. Girma, M. Lami, A. Hiko, E. Yadeta, Y. Geneti, T. Balcha, N. Assefa and S. Letta	2022	Excluded	Title not fit	Uncontrolled hypertension and associated factors among adult hypertensive patients on follow-up at public hospitals, Eastern Ethiopia: A multicenter study
11	M. Abdulkadr, H. Merga, B. A. Mizana, G. Terefe and L. Dube	2022	Excluded	Abstract not fit	Chronic Kidney Disease and Associated Factors among Diabetic Patients at the Diabetic Clinic in a Police Hospital, Addis Ababa
12	M. Abdulkadr, H. Merga, B. A. Mizana, G. Terefe and L. Dube	2022	Excluded	Duplicate study	Chronic kidney disease and associated factors among diabetic patients at the diabetic clinic in a police hospital, Addis Ababa
13	M. Abdulkadr, H. Merga, B. A. Mizana, G. Terefe and L. Dube	2022	Excluded	Abstract not fit	Chronic kidney disease and associated factors among diabetic patients at the diabetic clinic in a police hospital, Addis Ababa
14	M. Abdulkadr, H. Merga, B. A. Mizana, G. Terefe and L. Dube	2022	Excluded	Duplicate study	Chronic Kidney Disease and Associated Factors among Diabetic Patients at the Diabetic Clinic in a Police Hospital, Addis Ababa
15	A. T. Abebe, Y. T. Kebede and B. D. Mohammed	2024	Excluded	Title not fit	An Assessment of the Prevalence and Risk Factors of Hypertensive Crisis in Patients Who Visited the Emergency Outpatient Department (EOPD) at Adama Hospital Medical College, Adama, Oromia, Ethiopia: A 6-Month Prospective Study
16	M. Abebe, T. Adane, K. Kefyalew, T. Munduno, A. Fasil, B. Biadgo, S. Ambachew and S. Shahnawaz	2019	Excluded	Title not fit	Variation of Urine Parameters among Diabetic Patients: A Cross-Sectional Study
17	M. Abebe, T. Adane, K. Kefyalew, T. Munduno, A. Fasil, B. Biadgo, S. Ambachew and S. Shahnawaz	2019	Excluded	Title not fit	Variation of Urine Parameters among Diabetic Patients: A Cross-Sectional Study
18	M. Abebe, T. Adane, K. Kefyalew, T. Munduno, A. Fasil, B. Biadgo, S. Ambachew and S. Shahnawaz	2019	Excluded	Duplicate study	Variation of Urine Parameters among Diabetic Patients: A Cross-Sectional Study
19	N. Abebe, D. Addise and T. Kebede	2017	Excluded	Title not fit	Diabetes in Ethiopia 2000-2016-Prevalence and related acute and chronic complications; a systematic review
20	T. Abebu Tegenaw	2020	Excluded	Title not fit	Chroni C Ki Dney Di Sease and I Ts Associ Ated Factors Among Hypertensi Ve Pati Ents at Publi C Hospi Tals IN Bahi R Dar Ci Ty, Northwest, Ethi Opi A, 2020
21	H. Abera and M. Woldemichael	2016	Excluded	Title not fit	PATTERN OF ANTIHYPERTENSIVE THERAPY AMONG DIABETIC HYPERTEN- SIVE PATIENTS IN ZEWDITU MEMORIAL HOSPITAL, ADDIS ABABA
22	H. Abera and M. Woldemichael	2016	Excluded	Duplicate study	PATTERN OF ANTIHYPERTENSIVE THERAPY AMONG DIABETIC HYPERTEN- SIVE PATIENTS IN ZEWDITU MEMORIAL HOSPITAL, ADDIS ABABA
23	H. E. Abraha, Z. Gessesse, T. Gebrecherkos, Y. Kebede, A. W. Weldegiargis, M. H. Tequare, A. L. Welderufael, D. Zenebe, A. G. Gebremariam, T. C. Dawit, D. W. Gebremedhin, T. R. de Wit and D. Wolday	2021	Excluded	Title not fit	Clinical features and risk factors associated with morbidity and mortality among patients with COVID-19 in northern Ethiopia
24	A. A. Adani and M. F. Y. Mohamud	2021	Excluded	Title not fit	Successful management of massive hemopericardium secondary to uremic pericarditis: A case report
25	A. A. Adani, M. O. Siyad, A. M. Adan and M. O. O. Jeele	2023	Excluded	Title not fit	Prevalence and Determinants of Hypothyroidism in Patients on Routine Hemodialysis in Somalia: A Cross-Sectional Study
26	A. Adem, T. Demis and Y. Feleke	2011	Excluded	Title not fit	Trend of diabetic admissions in Tikur Anbessa and St. Paul's university teaching Hospitals from january 2005-december 2009, Addis Ababa, Ethiopia
27	A. Adem, T. Demis and Y. Feleke	2011	Excluded	Duplicate study	Trend of diabetic admissions in Tikur Anbessa and St. Paul's University Teaching Hospitals from January 2005-December 2009, Addis Ababa, Ethiopia
28	A. M. Adem, A. A. Andargie, A. B. Teshale and H. F. Wolde	2020	Excluded	Duplicate study	Incidence of diabetic foot ulcer and its predictors among diabetes mellitus patients at felege hiwot referral hospital, bahir dar, northwest ethiopia: A retrospective follow-up study
29	A. M. Adem, A. A. Andargie, A. B. Teshale and H. F. Wolde	2020	Excluded	Duplicate study	Incidence of diabetic foot ulcer and its predictors among diabetes mellitus patients at Felege Hiwot Referral Hospital, Bahir Dar, Northwest Ethiopia: a retrospective follow-up study
30	A. M. Adem, A. A. Andargie, A. B. Teshale and H. F. Wolde	2020	Excluded	Duplicate study	Incidence of Diabetic Foot Ulcer and Its Predictors Among Diabetes Mellitus Patients at Felege Hiwot Referral Hospital, Bahir Dar, Northwest Ethiopia: A Retrospective Follow-Up Study
31	A. M. Adem, A. A. Andargie, A. B. Teshale and H. F. Wolde	2020	Excluded	Duplicate study	Incidence of diabetic foot ulcer and its predictors among diabetes mellitus patients at felege hiwot referral hospital, bahir dar, northwest ethiopia: A retrospective follow-up study
32	M. Adem, W. Mekonen, A. Ausman, M. Ahmed and A. Yimer	2024	Excluded	Title not fit	Prevalence of chronic kidney disease and its associated factors among diabetes mellitus patients in Dessie Referral Hospital, South Wollo, Ethiopia
33	M. Adem, W. Mekonen, A. Ausman, M. Ahmed and A. Yimer	2024	Excluded	Duplicate study	Prevalence of chronic kidney disease and its associated factors among diabetes mellitus patients in Dessie Referral Hospital, South Wollo, Ethiopia
34	M. Adem, W. Mekonen, A. Ausman, M. Ahmed and A. Yimer	2024	Excluded	Duplicate study	Prevalence of chronic kidney disease and its associated factors among diabetes mellitus patients in Dessie Referral Hospital, South Wollo, Ethiopia
35	M. Adem, W. Mekonen, A. Ausman, M. Ahmed and A. Yimer	2024	Excluded	Duplicate study	Prevalence of chronic kidney disease and its associated factors among diabetes mellitus patients in Dessie Referral Hospital, South Wollo, Ethiopia
36	H. Adera, W. Hailu, A. Adane and A. Tadesse	2019	Excluded	Duplicate study	Prevalence of anemia and its associated factors among chronic kidney disease patients at university of gondar hospital, northwest ethiopia: A hospital-based cross sectional study
37	H. Adera, W. Hailu, A. Adane and A. Tadesse	2019	Excluded	Duplicate study	Prevalence Of Anemia And Its Associated Factors Among Chronic Kidney Disease Patients At University Of Gondar Hospital, Northwest Ethiopia: A Hospital-Based Cross Sectional Study
38	H. Adera, W. Hailu, A. Adane and A. Tadesse	2019	Excluded	Duplicate study	Prevalence of anemia and its associated factors among chronic kidney disease patients at university of gondar hospital, northwest ethiopia: A hospital-based cross sectional study
39	T. Adugna, H. Merga and E. K. Gudina	2018	Excluded	Duplicate study	Impaired glomerular filtration rate, high grade albuminuria and associated factors among adult patients admitted to tertiary Hospital in Ethiopia
40	T. Adugna, H. Merga and E. K. Gudina	2018	Excluded	Duplicate study	Impaired glomerular filtration rate, high grade albuminuria and associated factors among adult patients admitted to tertiary Hospital in Ethiopia
41	T. Adugna, H. Merga and E. K. Gudina	2018	Excluded	Duplicate study	Impaired glomerular filtration rate, high grade albuminuria and associated factors among adult patients admitted to tertiary Hospital in Ethiopia
42	J. Ahmed, S. Azhar, N. ul Haq, S. Hussain, A. Stájer, E. Urbán, M. Gajdács and S. Jamshed	2022	Excluded	Title not fit	Awareness of chronic kidney disease, medication, and laboratory investigation among nephrology and urology patients of Quetta, Pakistan
43	M. A. Ahmed, Y. M. Ferede and W. W. Takele	2022	Excluded	Duplicate study	Incidence and predictors of chronic kidney disease in type-II diabetes mellitus patients attending at the Amhara region referral hospitals, Ethiopia: A follow-up study
44	M. A. Ahmed, Y. M. Ferede and W. W. Takele	2022	Excluded	Duplicate study	Incidence and predictors of chronic kidney disease in type-II diabetes mellitus patients attending at the Amhara region referral hospitals, Ethiopia: A follow-up study
45	M. A. Ahmed, Y. M. Ferede and W. W. Takele	2022	Excluded	Duplicate study	Incidence and predictors of chronic kidney disease in type-II diabetes mellitus patients attending at the Amhara region referral hospitals, Ethiopia: A follow-up study
46	M. M. Ahmed, M. Bekele, E. Abebe, M. Tadesse, T. Berhe, B. Worku, B. Redae, Z. Abebe, F. Tedla, M. Abate, D. Jayaram, J. M. Pestana, L. Reid, C. Satarino, C. Fritsch, L. Gebremedhin, S. Fisseha, R. Merion, K. Woodside, A. Leichtman and J. Punch	2017	Excluded	Title not fit	Live donor kidney transplantation outcomes following establishment of the first kidney transplant center in Ethiopia
47	H. M. Aikawa, S. A. A. Kombo, D. K. Sani, A. Dalhatu, S. M. Sani and I. Abdurrashid	2024	Excluded	Title not fit	Effect of Structured Nursing Intervention on Knowledge and Treatment Adherance Among Patients With End Stage Renal Disease in Kano Metropolis
48	P. C. Ajie, E. I. Achalu, G. K. Samuel, P. D. Victor, Q. A. Atuzie, B. N. Keguna and B. I. Kofi	2023	Excluded	Title not fit	Knowledge of chronic kidney disease and its risk factors among rivers state civil servants
49	M. Akale, T. Tadesse and B. Arega	2024	Excluded	Title not fit	Assessment of Quality of Diabetic Care in Teaching Hospitals in Ethiopia: In Comparison to International Guidelines
50	E. E. Akpan, U. E. Ekrikpo, E. E. Effa, A. I. Udo and V. A. Umoh	2020	Excluded	Title not fit	Demographics, cost, and sustainability of Haemodialysis among end-stage Kidney Disease patients in Southern Nigeria: a single-center study
51	J. Akram, K. Samdani, A. Afzal, T. M. Khan, W. Umar, S. Bibi, M. Mumtaz, H. Zehra, F. Rasool and K. Javed	2022	Excluded	Title not fit	Bed Sores And Associated Risk Factors Among Hospital Admitted Patients: A Comparative Cross-sectional Study
52	T. T. Alamnia, G. M. Sargent and M. Kelly	2023	Excluded	Title not fit	Patterns of Non-Communicable Disease, Multimorbidity, and Population Awareness in Bahir Dar, Northwest Ethiopia: A Cross-Sectional Study
53	T. T. Alamnia, G. M. Sargent and M. Kelly	2023	Excluded	Duplicate study	Patterns of Non-Communicable Disease, Multimorbidity, and Population Awareness in Bahir Dar, Northwest Ethiopia: A Cross-Sectional Study
54	F. M. Alemayehu, H. K. Abate, T. A. Soboka, D. K. Huluka, A. B. Worke, M. T. Abrie, D. K. Dibaba and Y. B. Asnake	2022	Excluded	Title not fit	Rhino-Orbital-Cerebral Mucormycosis in a Young Diabetic Patient with COVID-19 in Ethiopia: A Case Report
55	H. B. Alemayehu, M. M. Tilahun, M. G. Abebe and M. T. Tegegn	2024	Excluded	Title not fit	Sight-threatening diabetic retinopathy and its predictors among patients with diabetes visiting Adare General Hospital in Southern Ethiopia: a hospital-based cross-sectional study
56	H. B. Alemayehu, M. M. Tilahun, M. G. Abebe and M. T. Tegegn	2024	Excluded	Duplicate study	Sight-threatening diabetic retinopathy and its predictors among patients with diabetes visiting Adare General Hospital in Southern Ethiopia: a hospital-based cross-sectional study
57	Y. H. Alemayehu, K. Seylania and F. Bahramnezhad	2020	Excluded	Abstract not fit	The relationship between health literacy and quality of life among hemodialysis patients: An integrative review
58	H. Alemu, W. Hailu and A. Adane	2020	Excluded	Duplicate study	Prevalence of Chronic Kidney Disease and Associated Factors among Patients with Diabetes in Northwest Ethiopia: A Hospital-Based Cross-Sectional Study
59	H. Alemu, W. Hailu and A. Adane	2020	Excluded	Duplicate study	Prevalence of Chronic Kidney Disease and Associated Factors among Patients with Diabetes in Northwest Ethiopia: A Hospital-Based Cross-Sectional Study
60	H. Alemu, W. Hailu and A. Adane	2020	Excluded	Duplicate study	Prevalence of Chronic Kidney Disease and Associated Factors among Patients with Diabetes in Northwest Ethiopia: A Hospital-Based Cross-Sectional Study
61	G. Alfano, G. Cappelli, F. Fontana, L. Di Lullo, B. Di Iorio, A. Bellasi and G. Guaraldi	2019	Excluded	Title not fit	Kidney disease in HIV infection
62	K. T. Alhamazani, J. Alshudukhi, S. Aljaloud and S. Abebaw	2021	Excluded	Title not fit	Research Article ImplementationofMachineLearningModelsforthePreventionof Kidney Diseases (CKD) or Their Derivatives
63	A. Ali, K. Mulatu, S. F. Feleke and G. T. Wassie	2023	Excluded	Abstract not fit	Prevalence of chronic kidney disease and associated factors among patients with underlying chronic disease at Dessie Referral Hospital, East Amhara Region, Ethiopia
64	H. A. Ali and M. F. Y. Mohamud	2022	Excluded	Title not fit	Epidemiology, Risk Factors and Etiology of Altered Level of Consciousness Among Patients Attending the Emergency Department at a Tertiary Hospital in Mogadishu, Somalia
65	G. Alıcı and Ö. Genç	2022	Excluded	Title not fit	The pattern of dyslipidemia among Somali type 2 diabetic patients: a cross-sectional study
66	G. Alıcı and Ö. Genç	2022	Excluded	Duplicate study	The pattern of dyslipidemia among Somali type 2 diabetic patients: a cross-sectional study
67	M. Almahdi, M. Emhemmed, M. Mariam and T. Nuzha	2016	Excluded	Title not fit	Prevalence of anemia and its association with renal function in diabetic patients from south of Libya
68	A. Alper, J. Outland, K. Finigan, G. Pridjian, A. Aina Mumuney, O. Basso, S. Rasmussen, C. Weinberg, A. Wilcox and L. Bodnar	2006	Excluded	Title not fit	Renal immunology and pathology
69	C. S. Alphonsus, H. L. Kluyts, V. Gobin, A. Elkhogia, F. D. Madzimbamuto, J. Tumukunde, A. O. Omigbodun, C. Youssouf, R. Mehyaoui, D. M. Munlemvo, A. Basenero, A. Antwi-Kusi, D. Z. Ashebir, A. K. Ndonga, Z. W. Ngumi, C. M. Sani, A. L. Samateh, T. E. Madiba, R. M. Pearse and B. M. Biccard	2021	Excluded	Title not fit	Towards the quantification of perioperative cardiovascular risk in the African context: A sub-analysis of the South African Surgical Outcomes Study and the African Surgical Outcomes Study
70	W. S. Alruqayb, M. J. Price, V. Paudyal and A. R. Cox	2021	Excluded	Title not fit	Drug-related problems in hospitalised patients with chronic kidney disease: A systematic review
71	J. Alvar, P. Aparicio, A. Aseffa, M. Den Boer, C. Cañavate, J. P. Dedet, L. Gradoni, R. Ter Horst, R. López-Vélez and J. Moreno	2008	Excluded	Abstract not fit	The relationship between leishmaniasis and AIDS: The second 10 years
72	E. M. Alvarez, L. M. Force, R. Xu, K. Compton, D. Lu, H. J. Henrikson, J. M. Kocarnik, J. D. Harvey, A. Pennini, F. E. Dean, W. Fu, M. T. Vargas, T. H. M. Keegan, H. Ariffin, R. D. Barr, Y. A. Erdomaeva, D. S. Gunasekera, Y. O. John-Akinola, T. G. Ketterl, T. Kutluk, M. H. Malogolowkin, P. Mathur, V. Radhakrishnan, L. A. G. Ries, C. Rodriguez-Galindo, G. B. Sagoyan, I. Sultan, B. Abbasi, M. Abbas…	2022	Excluded	Title not fit	The global burden of adolescent and young adult cancer in 2019: a systematic analysis for the Global Burden of Disease Study 2019
73	R. Ambachew, T. Yosef, A. M. Gebremariam, L. Demere, T. Aberra, G. Tarekegn and A. Reja	2021	Excluded	Title not fit	Pretibial myxedema in a euthyroid patient: a case report
74	H. Amsalu, M. Hailu, A. Asefa, M. Ayenew and T. Yosef	2024	Excluded	Title not fit	The effect of lifestyle factors on chronic complications of diabetes at public health hospitals in Southwest Ethiopia
75	H. Amsalu, M. Hailu, A. Asefa, M. Ayenew and T. Yosef	2024	Excluded	Duplicate study	The effect of lifestyle factors on chronic complications of diabetes at public health hospitals in Southwest Ethiopia
76	H. Amsalu, M. Hailu, A. Asefa, M. Ayenew and T. Yosef	2024	Excluded	Duplicate study	The effect of lifestyle factors on chronic complications of diabetes at public health hospitals in Southwest Ethiopia
77	N. An, B.-t. Wu, Y.-w. Yang, Z.-h. Huang and J.-f. Feng	2022	Excluded	Title not fit	Re-understanding and focusing on normoalbuminuric diabetic kidney disease
78	R. Anand, B. Flower, J. Olsburgh, A. Brown and M. Dimitrios	2016	Excluded	Title not fit	Subcutaneous mycosis caused by the rare pathogen Roussoella percutanea following treatment for vascular rejection
79	Z. Animaw, G. Walle Ayehu and H. Abdu	2022	Excluded	Abstract not fit	Prevalence of chronic kidney disease and associated factors among patients with chronic illness in Ethiopia: A systematic review and meta-analysis
80	E. A. Anjajo, S. B. Workie, Z. G. Tema, B. Z. Woldegeorgis and E. A. Bogino	2023	Excluded	Duplicate study	Determinants of hypertension among diabetic patients in southern Ethiopia: a case-control study
81	E. A. Anjajo, S. B. Workie, Z. G. Tema, B. Z. Woldegeorgis and E. A. Bogino	2023	Excluded	Title not fit	Determinants of hypertension among diabetic patients in southern Ethiopia: a case-control study
82	E. A. Anjajo, S. B. Workie, Z. G. Tema, B. Z. Woldegeorgis and E. A. Bogino	2023	Excluded	Duplicate study	Determinants of hypertension among diabetic patients in southern Ethiopia: a case-control study
83	B. B. Anjullo, S. K. Kumaso and M. A. Erango	2023	Excluded	Title not fit	Joint modeling of longitudinal change in pulse rate and survival time of heart failure patients treated at Arbaminch General Hospital, Southern Ethiopia
84	B. B. Anjullo, S. K. Kumaso and M. A. Erango	2023	Excluded	Duplicate study	Joint modeling of longitudinal change in pulse rate and survival time of heart failure patients treated at Arbaminch General Hospital, Southern Ethiopia
85	B. B. Anjullo, S. K. Kumaso and M. A. Erango	2023	Excluded	Duplicate study	Joint modeling of longitudinal change in pulse rate and survival time of heart failure patients treated at Arbaminch General Hospital, Southern Ethiopia
86	M. Aoun and D. Chelala	2022	Excluded	Title not fit	Where do you live and what do you do? Two questions that might impact your kidney health
87	A. G. Arero, A. Vasheghani-Farahani, B. M. Tigabu, G. Arero, B. Y. Ayene and D. Soltani	2022	Excluded	Title not fit	Long-term risk and predictors of cerebrovascular events following sepsis hospitalization: A systematic review and meta-analysis
88	A. G. Arero, A. Vasheghani-Farahani, B. M. Tigabu, G. Arero, B. Y. Ayene and D. Soltani	2022	Excluded	Duplicate study	Long-term risk and predictors of cerebrovascular events following sepsis hospitalization: A systematic review and meta-analysis
89	M. Arici, S. A. Bahous, K. Naidu, H. M. Barghouthi, A. A. Nooryani, J. H. Kamano, A. Reja, M. S. Eldin, N. Eren, S. Goncalves, L. N. Cong and A. Hadaoui	2023	Excluded	Title not fit	Clinical Characteristics and Treatment Pattern in Patients with CKD: Real-World Insights from iCaReMe Registry-Middle East and Africa (MEA) Cohort
90	M. Arici, C. Pollock, S. Goncalves, H. Vasnawala and A. Hadaoui	2023	Excluded	Duplicate study	CLINICAL CHARACTERISTICS AND RENAL RISK OF PATIENTS WITH CHRONIC KIDNEY DISEASE: REAL-WORLD EVIDENCE FROMTHE ICAREME GLOBAL REGISTRY
91	L. P. Arub and N. Siyam	2024	Excluded	Title not fit	Kejadian Penyakit Ginjal Kronik pada Penderita Hipertensi
92	L. P. Arub and N. Siyam	2024	Excluded	Duplicate study	Kejadian Penyakit Ginjal Kronik pada Penderita Hipertensi
93	M. Asefa, A. Abebe, B. Balcha and D. Baza	2021	Excluded	Title not fit	The magnitude of undernutrition and associated factors among adult chronic kidney disease patients in selected hospitals of Addis Ababa, Ethiopia
94	M. Asefa, A. Abebe, B. Balcha and D. Baza	2021	Excluded	Duplicate study	The magnitude of undernutrition and associated factors among adult chronic kidney disease patients in selected hospitals of Addis Ababa, Ethiopia
95	M. Asefa, A. Abebe, B. Balcha and D. Baza	2021	Excluded	Duplicate study	The magnitude of undernutrition and associated factors among adult chronic kidney disease patients in selected hospitals of Addis Ababa, Ethiopia
96	T. Ashine, G. Muleta and K. Tadesse	2021	Excluded	Title not fit	Assessing survival time of heart failure patients: using Bayesian approach
97	T. Asmamaw, S. Genet, M. Menon, G. Tarekegn, E. Chekol, Z. Geto, T. Lejisa, W. Habtu, T. Getahun and Y. Tolcha	2020	Excluded	Title not fit	Early detection of renal impairment among patients with type 2 diabetes mellitus through evaluation of serum cystatin C in comparison with serum creatinine levels: A cross-sectional study
98	T. Asmamaw, S. Genet, M. Menon, G. Tarekegn, E. Chekol, Z. Geto, T. Lejisa, W. Habtu, T. Getahun and Y. Tolcha	2020	Excluded	Duplicate study	Early Detection of Renal Impairment Among Patients with Type 2 Diabetes Mellitus Through Evaluation of Serum Cystatin C in Comparison with Serum Creatinine Levels: A Cross-Sectional Study
99	A. G. Asmare, B. L. Thamineni, H. K. Dasari and S. Woldetsadik	2023	Excluded	Duplicate study	Development of Chronic Kidney Disease Risk Prediction and Management System-Research study
100	A. G. Asmare, B. L. Thamineni, H. K. Dasari and S. Woldetsadik	2023	Excluded	Title not fit	Development of Chronic Kidney Disease Risk Prediction and Management System-Research study
101	A. W. Asres, W. B. Daga, S. Samuel, G. A. Adella, S. B. Workie and A. Desalegn	2022	Excluded	Title not fit	Determinants of Preeclampsia Among Pregnant Women in Public Hospitals of Wolaita and Dawuro Zones, Southern Ethiopia: A Case-Control Study
102	A. W. Asres, W. B. Daga, S. Samuel, G. A. Adella, S. B. Workie and A. Desalegn	2022	Excluded	Duplicate study	Determinants of Preeclampsia among Pregnant Women in Public Hospitals of Wolaita and Dawuro Zones, Southern Ethiopia: A Case-Control Study
103	B. Assefa, A. Wondimu, S. Abrha, S. C. Dinda, B. Demeke, N. Gebre-Samuel, A. Assen, F. Molla and Z. Yilma	2014	Excluded	Title not fit	Pharmacoeconomic evaluation of anti diabetic treatment at ayder referral hospital, Mekelle, Ethiopia
104	B. Assefa, A. Wondimu, S. Abrha, S. C. Dinda, B. Demeke, N. Gebre-Samuel, A. Assen, F. Molla and Z. Yilma	2014	Excluded	Duplicate study	Pharmacoeconomic evaluation of anti diabetic treatment at ayder referral hospital, Mekelle, Ethiopia
105	D. Atlaw and Z. Tariku	2021	Excluded	Title not fit	Magnitude and factors associated with anemia among diabetic patients in Ethiopia: a systematic review and meta-analysis
106	R. Atnafu, A. H. Selfako, F. Mishna, C. Regehr, S. Soklaridis and M. G. Kotecho	2022	Excluded	Title not fit	Challenges of End-Stage Renal Disease Patients in Ethiopia
107	R. Atnafu, A. H. Selfako, F. Mishna, C. Regehr, S. Soklaridis and M. G. Kotecho	2022	Excluded	Duplicate study	Challenges of End-Stage Renal Disease Patients in Ethiopia
108	R. Atnafu, A. H. Selfako, F. Mishna, C. Regehr, S. Soklaridis and M. G. Kotecho	2022	Excluded	Duplicate study	Challenges of End-Stage Renal Disease Patients in Ethiopia
109	R. Atun, J. I. Davies, E. A. M. Gale, T. Bärnighausen, D. Beran, A. P. Kengne, N. S. Levitt, F. W. Mangugu, M. J. Nyirenda, G. D. Ogle, K. Ramaiya, N. K. Sewankambo, E. Sobngwi, S. Tesfaye, J. S. Yudkin, S. Basu, C. Bommer, E. Heesemann, J. Manne-Goehler, I. Postolovska, V. Sagalova, S. Vollmer, Z. G. Abbas, B. Ammon, M. T. Angamo, A. Annamreddi, A. Awasthi, S. Besançon, S. Bhadriraju, A. Binagwa…	2017	Excluded	Title not fit	Diabetes in sub-Saharan Africa: from clinical care to health policy
110	G. Ayalew, B. Mulugeta, Y. Haimanot, T. Adane, B. Bayleyegn and A. Abere	2022	Excluded	Abstract not fit	Neutrophil-to-Lymphocyte Ratio and Platelet-to-Lymphocyte Ratio Can Predict the Severity in COVID-19 Patients from Ethiopia: A Retrospective Study
111	Z. S. Ayalew, G. T. Azibte, F. Tadesse, B. A. Legesse, Z. G. Kiflu, M. T. Weldeamanuel, K. A. Tsige, B. A. Molla and A. M. Ejigu	2024	Excluded	Title not fit	Unveiling the nephrotoxic profile of BCR-ABL tyrosine kinase inhibitors: A real-world experience in Africa
112	Z. S. Ayalew, G. T. Azibte, F. Tadesse, B. A. Legesse, Z. G. Kiflu, M. T. Weldeamanuel, K. A. Tsige, B. A. Molla and A. M. Ejigu	2024	Excluded	Duplicate study	Unveiling the nephrotoxic profile of BCR-ABL tyrosine kinase inhibitors: A real-world experience in Africa
113	H. Ayele, A. Banbeta and A. Negash	2022	Excluded	Title not fit	Cardiovascular Disease Risk Factors in Hypertensive Patients: A Case Study of Jimma University Medical Center
114	T. A. Ayele, T. S. Alamneh, H. Shibru, M. M. Sisay, T. M. Yilma, M. F. Melak, T. A. Bisetegn, T. Belachew, M. Haile, T. Zeru, M. S. Asres and K. Shitu	2022	Excluded	Title not fit	Effect of COVID-19 pandemic on missed medical appointment among adults with chronic disease conditions in Northwest Ethiopia
115	M. Aynalem, F. Getu and T. Adane	2022	Excluded	Title not fit	Peripheral Cytopenia and Its Associated Factors in Type 2 Diabetes Mellitus Patients, Northwest Ethiopia
116	A. W. Azagew, Z. W. Beko and C. K. Mekonnen	2024	Excluded	Title not fit	Determinants of diabetic nephropathy among diabetic patients in Ethiopia: Systematic review and meta-analysis
117	A. W. Azagew, Z. W. Beko and C. K. Mekonnen	2024	Excluded	Duplicate study	Determinants of diabetic nephropathy among diabetic patients in Ethiopia: Systematic review and meta-analysis
118	P. Bagasha, E. Namukwaya, M. Leng, R. Kalyesubula, E. Mutebi, R. Naitala, E. Katabira and M. Petrova	2021	Excluded	Title not fit	Comparison of the health-related quality of life of end stage kidney disease patients on hemodialysis and non-hemodialysis management in Uganda
119	D. Bahrey, G. Gebremedhn, T. Mariye, A. Girmay, W. Aberhe, A. Hika, G. Teklay, H. Tasew, T. Zeru, H. Gerensea and G. T. Demoz	2019	Excluded	Duplicate study	Prevalence and associated factors of chronic kidney disease among adult hypertensive patients in Tigray teaching hospitals: a cross-sectional study
120	D. Bahrey, G. Gebremedhn, T. Mariye, A. Girmay, W. Aberhe, A. Hika, G. Teklay, H. Tasew, T. Zeru, H. Gerensea and G. T. Demoz	2019	Excluded	Title not fit	Prevalence and associated factors of chronic kidney disease among adult hypertensive patients in Tigray teaching hospitals: a cross-sectional study
121	D. Bahrey, G. Gebremedhn, T. Mariye, A. Girmay, W. Aberhe, A. Hika, G. Teklay, H. Tasew, T. Zeru, H. Gerensea and G. T. Demoz	2019	Excluded	Duplicate study	Prevalence and associated factors of chronic kidney disease among adult hypertensive patients in Tigray teaching hospitals: a cross-sectional study
122	G. M. Bantie, A. A. Wondaye, E. B. Arike, M. T. Melaku, S. T. Ejigu, A. Lule, W. M. Lingerew and K. S. Tamirat	2019	Excluded	Abstract not fit	Prevalence of undiagnosed diabetes mellitus and associated factors among adult residents of Bahir Dar city, northwest Ethiopia: a community-based cross-sectional study
123	G. M. Bantie, A. A. Wondaye, E. B. Arike, M. T. Melaku, S. T. Ejigu, A. Lule, W. M. Lingerew and K. S. Tamirat	2019	Excluded	Duplicate study	Prevalence of undiagnosed diabetes mellitus and associated factors among adult residents of Bahir Dar city, northwest Ethiopia: a community-based cross-sectional study
124	G. M. Bantie, A. A. Wondaye, E. B. Arike, M. T. Melaku, S. T. Ejigu, A. Lule, W. M. Lingerew and K. S. Tamirat	2019	Excluded	Duplicate study	Prevalence of undiagnosed diabetes mellitus and associated factors among adult residents of Bahir Dar city, northwest Ethiopia: a community-based cross-sectional study
125	Đ. Q. Bảo and N. V. Sĩ	2024	Excluded	Title not fit	KIỂM SOÁT ĐƯỜNG HUYẾT TRÊN NGƯỜI BỆNH ĐÁI THÁO ĐƯỜNG TYPE 2 ĐIỀU TRỊ NGOẠI TRÚ TẠI BỆNH VIỆN NHÂN DÂN GIA ĐỊNH
126	Đ. Q. Bảo and N. V. Sĩ	2024	Excluded	Duplicate study	KIỂM SOÁT ĐƯỜNG HUYẾT TRÊN NGƯỜI BỆNH ĐÁI THÁO ĐƯỜNG TYPE 2 ĐIỀU TRỊ NGOẠI TRÚ TẠI BỆNH VIỆN NHÂN DÂN GIA ĐỊNH
127	R. M. Barber, N. Fullman, R. J. D. Sorensen, T. Bollyky, M. McKee, E. Nolte, A. A. Abajobir, K. H. Abate, C. Abbafati, K. M. Abbas, F. Abd-Allah, A. M. Abdulle, A. A. Abdurahman, S. F. Abera, B. Abraham, G. F. Abreha, K. Adane, A. L. Adelekan, I. M. O. Adetifa, A. Afshin, A. Agarwal, S. K. Agarwal, S. Agarwal, A. Agrawal, A. Ahmad Kiadaliri, A. Ahmadi, K. Y. Ahmed, M. B. Ahmed, R. O. Akinyemi, T.…	2017	Excluded	Title not fit	Healthcare access and quality index based on mortality from causes amenable to personal health care in 195 countries and territories, 1990-2015: A novel analysis from the global burden of disease study 2015
128	B. Barega, L. Seifu, A. Melkie, S. Abebe and M. Taye	2023	Excluded	Title not fit	Blood Pressure Control among Adults with Hypertension at a Tertiary Hospital in Ethiopia
129	B. Barega, L. Seifu, A. Melkie, S. Abebe and M. Taye	2023	Excluded	Duplicate study	Blood Pressure Control among Adults with Hypertension at a Tertiary Hospital in Ethiopia
130	B. Barega, L. Seifu, A. Melkie, S. Abebe and M. Taye	2023	Excluded	Duplicate study	Blood Pressure Control among Adults with Hypertension at a Tertiary Hospital in Ethiopia
131	A. M. Bashir, M. S. Mukhtar, O. Cetinkaya, O. A. Fiidow and Y. G. Mohamed	2022	Excluded	Abstract not fit	Prevalence of Acute Kidney Injury in Covid-19 Patients-Retrospective Single-Center Study
132	T. A. Baye, H. Gebeyehu, M. Bekele, S. Abdelmenan, T. A. Ashengo and B. Mengistu	2024	Excluded	Title not fit	The economic burden of hemodialysis and associated factors of among patients in private and public health facilities: a cross-sectional study in Addis Ababa, Ethiopia
133	T. A. Baye, H. Gebeyehu, M. Bekele, S. Abdelmenan, T. A. Ashengo and B. Mengistu	2024	Excluded	Duplicate study	The economic burden of hemodialysis and associated factors of among patients in private and public health facilities: a cross-sectional study in Addis Ababa, Ethiopia
134	D. M. Behar, E. Kedem, S. Rosset, Y. Haileselassie, S. Tzur, Z. Kra-Oz, W. G. Wasser, Y. Shenhar, E. Shahar, G. Hassoun, C. Maor, D. Wolday, S. Pollack and K. Skorecki	2011	Excluded	Title not fit	Absence of APOL1 Risk Variants Protects against HIV-Associated Nephropathy in the Ethiopian Population
135	D. M. Behar, E. Kedem, S. Rosset, Y. Haileselassie, S. Tzur, Z. Kra-Oz, W. G. Wasser, Y. Shenhar, E. Shahar, G. Hassoun, C. Maor, D. Wolday, S. Pollack and K. Skorecki	2011	Excluded	Duplicate study	Absence of APOL1 risk variants protects against HIV-associated nephropathy in the Ethiopian population
136	D. M. Behar, E. Kedem, S. Rosset, Y. Haileselassie, S. Tzur, Z. Kra-Oz, W. G. Wasser, Y. Shenhar, E. Shahar, G. Hassoun, C. Maor, D. Wolday, S. Pollack and K. Skorecki	2011	Excluded	Duplicate study	Absence of APOL1 Risk Variants Protects against HIV-Associated Nephropathy in the Ethiopian Population
137	B. B. Bekele	2019	Excluded	Title not fit	The prevalence of macro and microvascular complications of DM among patients in Ethiopia 1990–2017: Article review
138	B. B. Bekele	2019	Excluded	Duplicate study	The prevalence of macro and microvascular complications of DM among patients in Ethiopia 1990-2017: Systematic review
139	D. M. Bekele, R. A. Gary, D. Y. Goshu, A. W. Yalew and M. K. Higgins	2022	Excluded	Title not fit	Low Subjective Cardiovascular Disease Risk Perceptions among Hypertensive Patients in Addis Ababa, Ethiopia
140	S. Belay, D. Melese and K. Muhammed	2023	Excluded	Title not fit	Joint modeling on serum creatinine and time to end stage of renal disease for chronic kidney disease patients under treatment at the University of Gondar Referral Hospital
141	S. Belay, D. Melese and K. Muhammed	2023	Excluded	Duplicate study	Joint modeling on serum creatinine and time to end stage of renal disease for chronic kidney disease patients under treatment at the University of Gondar Referral Hospital
142	A. Belayneh, L. Chelkeba, F. Amare, H. Fisseha, S. G. Abdissa, M. Kaba, S. A. Patel and M. K. Ali	2024	Excluded	Title not fit	Investigation of non-communicable diseases prevalence, patterns, and patient outcomes in hospitalized populations: a prospective observational study in three tertiary hospitals
143	Y. M. Belayneh, T. Mamo, S. Ahmed and Z. D. Kifle	2021	Excluded	Title not fit	A retrospective study of drug related problems and contributing factors among type 2 diabetes mellitus patients on follow up at public health institutions of kemisse town, north east Ethiopia
144	Y. M. Belayneh, T. Mamo, S. Ahmed and Z. D. Kifle	2021	Excluded	Duplicate study	A retrospective study of drug related problems and contributing factors among type 2 diabetes mellitus patients on follow up at public health institutions of kemisse town, north east Ethiopia
145	G. Bereda	2023	Excluded	Abstract not fit	Renal function impairment might be worsened by SARS-CoV-2 virus: a triple critical care disease causing hypoxemia
146	E. Berhe, H. Teka, H. E. Abraha, B. T. Abera, M. A. Gebru, T. Gebremariam, M. Yahya, B. Amare, H. Tadesse, H. Gidey, F. Tesfay, M. M. Ebrahim, R. Kidanemariam and A. Y. Legesse	2024	Excluded	Title not fit	Characteristics and outcome of pregnancy-related acute kidney injury in a teaching hospital in a low-resource setting: a five-year retrospective review
147	E. Berhe, H. Teka, H. E. Abraha, B. T. Abera, M. A. Gebru, T. Gebremariam, M. Yahya, B. Amare, H. Tadesse, H. Gidey, F. Tesfay, M. M. Ebrahim, R. Kidanemariam and A. Y. Legesse	2024	Excluded	Duplicate study	Characteristics and outcome of pregnancy-related acute kidney injury in a teaching hospital in a low-resource setting: a five-year retrospective review
148	K. K. Berhe, L. T. Mselle and H. B. Gebru	2023	Excluded	Title not fit	The magnitude of chronic diabetes complications and its associated factors among diabetic patients attending the general hospitals in Tigray region, Northern Ethiopia
149	T. Berhe, G. T. Tegegne and A. B. Berha	2023	Excluded	Abstract not fit	Quality of life and associated factors among chronic kidney disease patients at Zewditu Memorial and Tikur Anbessa Specialised Hospitals, Ethiopia: A cross-sectional study design
150	T. Berhe, G. T. Tegegne and A. B. Berha	2023	Excluded	Duplicate study	Quality of life and associated factors among chronic kidney disease patients at Zewditu Memorial and Tikur Anbessa Specialised Hospitals, Ethiopia: a cross-sectional study design
151	T. Berhe, G. T. Tegegne and A. B. Berha	2023	Excluded	Duplicate study	Quality of life and associated factors among chronic kidney disease patients at Zewditu Memorial and Tikur Anbessa Specialised Hospitals, Ethiopia: A cross-sectional study design
152	E. A. Betiru, E. Mamo, D. J. Boneya, A. Adem and D. Abebaw	2023	Excluded	Title not fit	Survival Analysis and Its Predictors Among Hemodialysis Patients at Saint Paul Hospital Millennium Medical College and Myungsung Christian Medical Center in Addis Ababa, Ethiopia, 2021
153	E. A. Betiru, E. Mamo, D. J. Boneya, A. Adem and D. Abebaw	2023	Excluded	Duplicate study	Survival Analysis and Its Predictors Among Hemodialysis Patients at Saint Paul Hospital Millennium Medical College and Myungsung Christian Medical Center in Addis Ababa, Ethiopia, 2021
154	E. A. Betiru, E. Mamo, D. Jara Boneya, A. Adem and D. Abebaw	2023	Excluded	Duplicate study	Survival Analysis and Its Predictors Among Hemodialysis Patients at Saint Paul Hospital Millennium Medical College and Myungsung Christian Medical Center in Addis Ababa, Ethiopia, 2021
155	D. T. Beyene, K. T. Lemma, S. A. Sultan and I. A. Sinbiro	2022	Excluded	Title not fit	Perceived impact of COVID-19 on routine care of patients with chronic non-communicable diseases: a cross-sectional study
156	E. Beyene, Z. Demissie, W. T. Jote, S. Getachew, A. M. Ejigu and W. A. Degu	2024	Excluded	Title not fit	Burden of Tuberculosis in End Stage Renal Disease Patients Undergoing Maintenance Hemodialysis: A Multicenter Study and Experience from Ethiopian Dialysis Setting
157	N. Bhatt, P. Dawande, O. Noman, S. Bahadure and A. Bhake	2020	Excluded	Title not fit	Significance of hematological parameters in uncomplicated diabetes mellitus
158	B. Biadgo, W. Tamir and S. Ambachew	2020	Excluded	Title not fit	Insulin-like growth factor and its therapeutic potential for diabetes complications-mechanisms and metabolic links: A review
159	B. M. Biccard, P. D. Gopalan, M. Miller, W. L. Michell, D. Thomson, A. Ademuyiwa, E. Aniteye, G. Calligaro, M. S. Chaibou, H. T. Dhufera, M. Elfagieh, M. Elfiky, M. Elhadi, M. Fawzy, D. Fredericks, M. Gebre, A. G. Bayih, A. Hardy, I. Joubert, F. Kifle, H. L. Kluyts, K. Macleod, Z. Mekonnen, M. Mer, A. Morais, V. Msosa, W. Mulwafu, A. Ndonga, Z. Ngumi, A. O. Akinyinka Omigbodun, C. Owoo, F. Paruk,…	2021	Excluded	Title not fit	Patient care and clinical outcomes for patients with COVID-19 infection admitted to African high-care or intensive care units (ACCCOS): a multicentre, prospective, observational cohort study
160	B. Bikbov, C. Purcell, A. S. Levey, M. Smith, A. Abdoli, M. Abebe, O. M. Adebayo, M. Afarideh, S. K. Agarwal, M. Agudelo-Botero, E. Ahmadian, Z. Al-Aly, V. Alipour, A. Almasi-Hashiani, R. M. Al-Raddadi, N. Alvis-Guzman, S. Amini, T. Andrei, C. L. Andrei, Z. Andualem, M. Anjomshoa, J. Arabloo, A. F. Ashagre, D. Asmelash, Z. Ataro, M. M. W. Atout, M. A. Ayanore, A. Badawi, A. Bakhtiari, S. H. Balle…	2020	Excluded	Title not fit	Global, regional, and national burden of chronic kidney disease, 1990–2017: a systematic analysis for the Global Burden of Disease Study 2017
161	M. Y. Birhanu and S. S. Jemberie	2023	Excluded	Duplicate study	Mortality rate and predictors of COVID-19 inpatients in Ethiopia: a systematic review and meta-analysis
162	M. Y. Birhanu and S. S. Jemberie	2023	Excluded	Duplicate study	Mortality rate and predictors of COVID-19 inpatients in Ethiopia: a systematic review and meta-analysis
163	Y. Birhanu, W. Amogne, A. Mohammed, M. Asefa, F. Teferra and M. Yasin	2020	Excluded	Title not fit	Pseudomembranous colitis in four ethiopian patients: A case series
164	F. Bishaw, M. Belay Woldemariam, G. Mekonen, B. Birhanu and A. Abebe	2023	Excluded	Title not fit	Prevalence of anemia and its predictors among patients with chronic kidney disease admitted to a teaching hospital in Ethiopia: A hospital-based cross-sectional study
165	F. Bishaw, M. Belay Woldemariam, G. Mekonen, B. Birhanu and A. Abebe	2023	Excluded	Duplicate study	Prevalence of anemia and its predictors among patients with chronic kidney disease admitted to a teaching hospital in Ethiopia: A hospital-based cross-sectional study
166	F. Bishaw, M. Belay Woldemariam, G. Mekonen, B. Birhanu and A. Abebe	2023	Excluded	Duplicate study	Prevalence of anemia and its predictors among patients with chronic kidney disease admitted to a teaching hospital in Ethiopia: A hospital-based cross-sectional study
167	K. G. Bishu, C. Jenkins, H. G. Yebyo, M. Atsbha, T. Wubayehu and M. Gebregziabher	2019	Excluded	Title not fit	Diabetes in Ethiopia: A systematic review of prevalence, risk factors, complications, and cost
168	Y. D. Borole, A. V. Agrawal, M. Tesfayohanis, D. Thakkar, M. R. Abonazel and F. A. Awwad	2022	Excluded	Title not fit	BERT-Based Clinical Name Entity Reorganization Model for Health Diagnosis
169	S. Boyraz	2020	Excluded	Title not fit	BİR ÜNİVERSİTE HASTANESİNDEKİ REFAKATÇİLERİN KRONİK BÖBREK HASTALIĞI FARKINDALIĞI VE ETKİLEYEN FAKTÖRLER
170	S. Boyraz	2020	Excluded	Duplicate study	BİR ÜNİVERSİTE HASTANESİNDEKİ REFAKATÇİLERİN KRONİK BÖBREK HASTALIĞI FARKINDALIĞI VE ETKİLEYEN FAKTÖRLER
171	E. R. Bregani, A. Rovellini, M. Bettinzoli and V. Monzani	2009	Excluded	title not fit	Prevalence and clinical pattern of diabetes mellitus in South-West Shewa region, Ethiopia
172	B. Bulo, M. Woldu, A. Beyene, D. Mekonnen and E. Engidawork	2024	Excluded	Title not fit	The Impact of a Medication Therapy Management Service on the Outcomes of Hypertension Treatment Follow-Up Care in an Ethiopian Tertiary Hospital: A Pre-Post Interventional Study
173	F. G. M. Cabral	2011	Excluded	Title not fit	A Doença Renal em Indivíduos Infectados Pelo Vírus da Imunodeficiência
174	F. G. M. Cabral	2011	Excluded	Duplicate study	A Doença Renal em Indivíduos Infectados Pelo Vírus da Imunodeficiência
175	J. Cailhol, B. Nkurunziza, H. Izzedine, E. Nindagiye, L. Munyana, E. Baramperanye, J. Nzorijana, D. Sakubu, T. Niyongabo and O. Bouchaud	2011	Excluded	Title not fit	Prevalence of chronic kidney disease among people living with HIV/AIDS in Burundi: a cross-sectional study
176	C. Chaccour, P. Ruiz-Castillo, M. A. Richardson, G. Moncunill, A. Casellas, F. Carmona-Torre, M. Giráldez, J. S. Mota, J. R. Yuste, J. R. Azanza, M. Fernández, G. Reina, C. Dobaño, J. Brew, B. Sadaba, F. Hammann and R. Rabinovich	2020	Excluded	Title not fit	The sars-cov-2 ivermectin navarra-isglobal trial (saint) to evaluate the potential of ivermectin to reduce covid-19 transmission in low risk, non-severe covid-19 patients in the first 48 hours after symptoms onset: A structured summary of a study protocol for a randomized control pilot trial
177	C. Chaccour, P. Ruiz-Castillo, M. A. Richardson, G. Moncunill, A. Casellas, F. Carmona-Torre, M. Giráldez, J. S. Mota, J. R. Yuste, J. R. Azanza, M. Fernández, G. Reina, C. Dobaño, J. Brew, B. Sadaba, F. Hammann and R. Rabinovich	2020	Excluded	Duplicate study	The SARS-CoV-2 Ivermectin Navarra-ISGlobal Trial (SAINT) to Evaluate the Potential of Ivermectin to Reduce COVID-19 Transmission in low risk, non-severe COVID-19 patients in the first 48 hours after symptoms onset: A structured summary of a study protocol for a randomized control pilot trial
178	D. Chalchisa, Y. Belay, E. Befekadu, M. Kassaw, L. Gegzeabher, G. Gebremicael, B. Lengiso, D. Chala, Z. Sahlemariam, E. Kebede, E. Abate and A. Tsegaye	2022	Excluded	Title not fit	Reference Intervals for Absolute and Percentage CD4+ T Lymphocytes among an Apparently Healthy Population in Addis Ababa, Ethiopia
179	W. Chekol Tassew, N. Birhan and Y. Zewdu	2021	Excluded	Title not fit	Incidence and Predictors of Acute Kidney Injury Among Newly Diagnosed Type 2 Diabetes Patients at Chronic Follow-Up Clinic of University of Gondar Comprehensive Specialized Hospital: A Retrospective Follow-Up Study
180	C. Chen and F. Wu	2017	Excluded	Title not fit	The need to revisit ochratoxin A risk in light of diabetes, obesity, and chronic kidney disease prevalence
181	J. Chen, P. Muntner, L. L. Hamm, D. W. Jones, V. Batuman, V. Fonseca, P. K. Whelton and J. He	2004	Excluded	Title not fit	The metabolic syndrome and chronic kidney disease in US adults
182	A. Cheru, D. Edessa, L. D. Regassa and T. Gobena	2023	Excluded	Title not fit	Incidence and predictors of chronic kidney disease among patients with diabetes treated at governmental hospitals of Harari Region, eastern Ethiopia, 2022
183	A. Cheru, D. Edessa, L. D. Regassa and T. Gobena	2023	Excluded	Duplicate study	Incidence and predictors of chronic kidney disease among patients with diabetes treated at governmental hospitals of Harari Region, eastern Ethiopia, 2022
184	A. Cheru, D. Edessa, L. D. Regassa and T. Gobena	2023	Excluded	Duplicate study	Incidence and predictors of chronic kidney disease among patients with diabetes treated at governmental hospitals of Harari Region, eastern Ethiopia, 2022
185	J. Choshi, B. Flepisi, S. E. Mabhida, M. D. Sekgala, H. Mokoena, B. B. Nkambule, D. Ndwandwe, Z. J. Mchiza, U. Nqebelele and A. P. Kengne	2024	Excluded	Abstract not fit	Prevalence of chronic kidney disease and associated risk factors among people living with HIV in a rural population of Limpopo Province, South Africa
186	S. Cicco, M. D′Abbondanza, M. Proietti, V. Zaccone, C. Pes, F. Caradio, M. Mattioli, S. Piano, A. M. Marra, A. Nobili, P. M. Mannucci, A. Pietrangelo, G. Sesti, E. Buzzetti, A. Salzano, A. Cimellaro, F. Perticone, F. Violi, G. R. Corazza, S. Corrao, A. Marengoni, F. Salerno, M. Cesari, M. Tettamanti, L. Pasina, C. Franchi, A. Novella, G. Miglio, A. A. Galbussera, I. Ardoino, D. Prisco, E. Silvest…	2023	Excluded	Title not fit	Antihypertensive treatment changes and related clinical outcomes in older hospitalized patients
187	S. Cicco, D. A. M, M. Proietti, V. Zaccone, C. Pes, F. Caradio, M. Mattioli, S. Piano, A. M. Marra, A. Nobili, P. M. Mannucci, A. Pietrangelo, G. Sesti, E. Buzzetti, A. Salzano and A. Cimellaro	2023	Excluded	Title not fit	Antihypertensive treatment changes and related clinical outcomes in older hospitalized patients
188	L. G. Ciobanu, N. V. Baryshnikova, M. C. Jawahar, C. G. Toben, E. Sokolenko, V. K. Arnet, I. Y. Addo, O. A. Adegboye, B. O. Ahinkorah, K. Alam, S. M. Alif, E. K. Ameyaw, D. Anderlini, B. Angell, A. Ansar, A. E. Anyasodor, T. Astell-Burt, P. Atorkey, B. P. A. Ayala Quintanilla, G. Ayano, A. S. Babu, N. Bagheri, B. T. Baune, D. Bhandari, S. Bhaskar, S. Boufous, A. M. Briggs, N. B. Bulamu, R. A. Bur…	2024	Excluded	Title not fit	Pre-COVID life expectancy, mortality, and burden of diseases for adults 70 years and older in Australia: a systematic analysis for the Global Burden of Disease 2019 Study
189	E. Cousin, B. B. Duncan, C. Stein, K. L. Ong, T. Vos, C. Abbafati, M. Abbasi-Kangevari, M. Abdelmasseh, A. Abdoli, R. Abd-Rabu, H. Abolhassani, E. Abu-Gharbieh, M. M. K. Accrombessi, Q. E. S. Adnani, M. S. Afzal, G. Agarwal, K. K. Agrawaal, M. Agudelo-Botero, B. O. Ahinkorah, S. Ahmad, T. Ahmad, K. Ahmadi, S. Ahmadi, A. Ahmadi, A. Ahmed, Y. A. Salih, W. Akande-Sholabi, T. Akram, H. A. Al Hamad, Z…	2022	Excluded	Title not fit	Diabetes mortality and trends before 25 years of age: an analysis of the Global Burden of Disease Study 2019
190	I. Cruz, J. Nieto, J. Moreno, C. Cañavate, P. Desjeux and J. Alvar	2006	Excluded	Title not fit	Leishmania/HIV co-infections in the second decade
191	S. Damtie, B. Biadgo, H. W. Baynes, S. Ambachew, T. Melak, D. Asmelash and M. Abebe	2018	Excluded	Abstract not fit	Chronic Kidney Disease and Associated Risk Factors Assessment among Diabetes Mellitus Patients at A Tertiary Hospital, Northwest Ethiopia
192	S. Damtie, B. Biadgo, H. W. Baynes, S. Ambachew, T. Melak, D. Asmelash and M. Abebe	2018	Excluded	Abstract not fit	Chronic Kidney Disease and Associated Risk Factors Assessment among Diabetes Mellitus Patients at A Tertiary Hospital, Northwest Ethiopia
193	S. Damtie, B. Biadgo, H. W. Baynes, S. Ambachew, T. Melak, D. Asmelash and M. Abebe	2018	Excluded	Duplicate study	Chronic Kidney Disease and Associated Risk Factors Assessment among Diabetes Mellitus Patients at A Tertiary Hospital, Northwest Ethiopia
194	M. Davari, M. M. Sorato, A. Kebriaeezadeh and N. Sarrafzadegan	2022	Excluded	Title not fit	Cost-effectiveness of hypertension therapy based on 2020 International Society of Hypertension guidelines in Ethiopia from a societal perspective
195	M. Davari, M. M. Sorato, A. Kebriaeezadeh and N. Sarrafzadegan	2022	Excluded	Duplicate study	Cost-effectiveness of hypertension therapy based on 2020 International Society of Hypertension guidelines in Ethiopia from a societal perspective
196	M. Davari, M. M. Sorato, A. Kebriaeezadeh and N. Sarrafzadegan	2022	Excluded	Duplicate study	Cost-effectiveness of hypertension therapy based on 2020 International Society of Hypertension guidelines in Ethiopia from a societal perspective
197	S. S. Dawood Amanulla, S. A. Akash, J. Robert, K. Ramanathan, G. Padmanabhan and B. Vijayaraghavan	2017	Excluded	Title not fit	Association of bone morphogenic protein 4 gene polymorphism and left ventricle hypertrophy in diabetic chronic kidney disease patients: A pilot study
198	S. G. Debeb, A. A. Muche, Z. D. Kifle and F. D. Sema	2021	Excluded	Title not fit	Tenofovir disoproxil fumarate-associated renal dysfunction among adult people living with hiv at the university of gondar comprehensive specialized hospital, northwest ethiopia, 2019: A comparative retrospective cohort study
199	S. G. Debeb, A. A. Muche, Z. D. Kifle and F. D. Sema	2021	Excluded	Duplicate study	Tenofovir Disoproxil Fumarate-Associated Renal Dysfunction Among Adult People Living with HIV at the University of Gondar Comprehensive Specialized Hospital, Northwest Ethiopia, 2019: A Comparative Retrospective Cohort Study
200	S. G. Debeb, A. A. Muche, Z. D. Kifle and F. D. Sema	2021	Excluded	Duplicate study	Tenofovir disoproxil fumarate-associated renal dysfunction among adult people living with hiv at the university of gondar comprehensive specialized hospital, northwest ethiopia, 2019: A comparative retrospective cohort study
201	G. R. Debele, M. Hajure, H. F. Wolde and M. K. Yenit	2021	Excluded	Duplicate study	Incidence and predictors of chronic kidney disease among diabetes mellitus patients: A retrospective follow-up study at a tertiary health-care setting of Ethiopia
202	G. R. Debele, M. Hajure, H. F. Wolde and M. K. Yenit	2021	Excluded	Duplicate study	Incidence and Predictors of Chronic Kidney Disease among Diabetes Mellitus Patients: A Retrospective Follow-Up Study at a Tertiary Health-Care Setting of Ethiopia
203	G. R. Debele, M. Hajure, H. F. Wolde and M. K. Yenit	2021	Excluded	Duplicate study	Incidence and predictors of chronic kidney disease among diabetes mellitus patients: A retrospective follow-up study at a tertiary health-care setting of Ethiopia
204	G. R. Debele, B. T. Kefeni, S. G. Kanfe, T. A. Ayele, H. F. Wolde, M. K. Yenit and M. H. Ahmed	2021	Excluded	Duplicate study	Incidence and predictors of cardiovascular disease among type 1 and type 2 diabetes mellitus in a tertiary health care setting of ethiopia: 8-year retrospective follow-up study
205	G. R. Debele, B. T. Kefeni, S. G. Kanfe, T. A. Ayele, H. F. Wolde, M. K. Yenit and M. H. Ahmed	2021	Excluded	Duplicate study	Incidence and Predictors of Cardiovascular Disease among Type 1 and Type 2 Diabetes Mellitus in a Tertiary Health Care Setting of Ethiopia: 8-Year Retrospective Follow-Up Study
206	G. R. Debele, B. T. Kefeni, S. G. Kanfe, T. A. Ayele, H. F. Wolde, M. K. Yenit and M. H. Ahmed	2021	Excluded	Title not fit	Incidence and predictors of cardiovascular disease among type 1 and type 2 diabetes mellitus in a tertiary health care setting of ethiopia: 8-year retrospective follow-up study
207	G. R. Debele, S. A. Kuse, B. T. Kefeni, A. Geda, W. W. Jifar, K. M. Kitila and M. Hajure	2023	Excluded	Title not fit	Why too soon? Predictors of time to diabetic peripheral neuropathy among newly diagnosed diabetes mellitus patients: a multicenter follow-up study at health-care setting of Ethiopia
208	G. R. Debele, H. F. Wolde and M. K. Yenit	2020	Excluded	Duplicate study	Incidence of Chronic Kidney Disease and Its Association with Fasting Blood Sugar Change Among Diabetic Patients in Resource Limited Setting in Case of Ethiopia: Bayesian Joint Modeling
209	G. R. Debele, H. F. Wolde and M. K. Yenit	2020	Excluded	Duplicate study	Incidence of Chronic Kidney Disease and Its Association with Fasting Blood Sugar Change Among Diabetic Patients in Resource Limited Setting in Case of Ethiopia: Bayesian Joint Modeling
210	G. R. Debele, H. F. Wolde and M. K. Yenit	2022	Excluded	Title not fit	IDF21-0068 Joint modeling of incident CKD and its association with fasting blood sugar change among diabetic patients
211	A. Defar, G. T. Zeleke, D. Berhanu, E. T. Lemango, A. Bekele, K. Alemu and S. Biadgilign	2024	Excluded	Title not fit	Health system's availability and readiness of health facilities for chronic noncommunicable diseases: Evidence from the Ethiopian national surveys
212	A. Defar, G. T. Zeleke, D. Berhanu, E. T. Lemango, A. Bekele, K. Alemu and S. Biadgilign	2024	Excluded	Duplicate study	Health system's availability and readiness of health facilities for chronic non-communicable diseases: Evidence from the Ethiopian national surveys
213	A. Defar, G. T. Zeleke, D. Berhanu, E. T. Lemango, A. Bekele, K. Alemu and S. Biadgilign	2024	Excluded	Duplicate study	Health system's availability and readiness of health facilities for chronic noncommunicable diseases: Evidence from the Ethiopian national surveys
214	A. Degaga, S. Sirgu, H. Z. Huri, M. S. Sim, N. K. Loganadan, T. Kebede, B. Tegene, E. Engidawork and W. Shibeshi	2024	Excluded	Title not fit	Association of the Reduced Function Met420del Polymorphism of SLC22A1 with Metformin-Induced Gastrointestinal Intolerance in Ethiopian Patients with Type 2 Diabetes Mellitus
215	G. W. Deimel, M. Rodriguez-Porcel and J. Weroha	2011	Excluded	Title not fit	Diabetic myonecrosis: A case report
216	T. A. Dejenie, E. C. Abebe, M. A. Mengstie, M. A. Seid, N. A. Gebeyehu, G. A. Adella, G. A. Kassie, A. Y. Gebrekidan, M. M. Gesese, K. D. Tegegne, D. T. Anley, S. F. Feleke, M. A. Zemene, A. M. Dessie, N. Moges, Y. S. Kebede, B. Bantie and D. G. Adugna	2023	Excluded	Title not fit	Dyslipidemia and serum cystatin C levels as biomarker of diabetic nephropathy in patients with type 2 diabetes mellitus
217	T. A. Dejenie, E. C. Abebe, M. A. Mengstie, M. A. Seid, N. A. Gebeyehu, G. A. Adella, G. A. Kassie, A. Y. Gebrekidan, M. M. Gesese, K. D. Tegegne, D. T. Anley, S. F. Feleke, M. A. Zemene, A. M. Dessie, N. Moges, Y. S. Kebede, B. Bantie and D. G. Adugna	2023	Excluded	Duplicate study	Dyslipidemia and serum cystatin C levels as biomarker of diabetic nephropathy in patients with type 2 diabetes mellitus
218	M. Demissie, G. Molla, A. Tayachew and F. Getachew	2022	Excluded	Duplicate study	Risk factors of preeclampsia among pregnant women admitted at labor ward of public hospitals, low income country of Ethiopia; case control study
219	M. Demissie, G. Molla, A. Tayachew and F. Getachew	2022	Excluded	Duplicate study	Risk factors of preeclampsia among pregnant women admitted at labor ward of public hospitals, low income country of Ethiopia; case control study
220	T. K. Derse, M. T. Haile and T. M. Chamiso	2023	Excluded	Abstract not fit	Outcome of Diabetic Keto Acidosis Treatment and Associated Factors Among Adult Patients Admitted to Emergency and Medical Wards at St. Paul’s Hospital, Addis Ababa Ethiopia, 2023: A Cross-Sectional Study
221	Z. G. Dessie and T. Zewotir	2021	Excluded	Title not fit	Mortality-related risk factors of COVID-19: a systematic review and meta-analysis of 42 studies and 423,117 patients
222	B. Z. Desta, A. F. Dadi and B. T. Derseh	2023	Excluded	Abstract not fit	Mortality in hemodialysis patients in Ethiopia: a retrospective follow-up study in three centers
223	B. Z. Desta, A. F. Dadi and B. T. Derseh	2023	Excluded	Abstract not fit	Mortality in hemodialysis patients in Ethiopia: a retrospective follow-up study in three centers
224	B. Z. Desta, A. F. Dadi and B. T. Derseh	2023	Excluded	Title not fit	Mortality in hemodialysis patients in Ethiopia: a retrospective follow-up study in three centers
225	P. DIABETES	2020	Excluded	Title not fit	HELOÍSA HELENA DIAS
226	P. DIABETES	2020	Excluded	Duplicate study	HELOÍSA HELENA DIAS
227	H. H. Dias	2020	Excluded	Abstract not fit	Prevalência de pré-diabetes e diabetes mellitus não diagnosticado e sua relação com a função renal em indivíduos com diagnóstico de Hipertensão Arterial e Diabetes Mellitus acompanhados pela atenção primária à saúde
228	H. H. Dias	2020	Excluded	Duplicate study	Prevalência de pré-diabetes e diabetes mellitus não diagnosticado e sua relação com a função renal em indivíduos com diagnóstico de Hipertensão Arterial e Diabetes Mellitus acompanhados pela atenção primária à saúde
229	A. L. Dimore, Z. K. Edosa and A. A. Mitiku	2023	Excluded	Title not fit	Glycemic control and diabetes complications among adult type 2 diabetic patients at public hospitals in Hadiya zone, Southern Ethiopia
230	A. L. Dimore, Z. K. Edosa and A. A. Mitiku	2023	Excluded	Duplicate study	Glycemic control and diabetes complications among adult type 2 diabetic patients at public hospitals in Hadiya zone, Southern Ethiopia
231	P. Divya Bhargavi, S. Lolla, M. A. Hadi, B. V. Nayak, V. K. R. Bondu, S. K. Navanita, L. Yogambica and S. Kalakotla	2022	Excluded	Title not fit	Evaluation Of Efficacy Of SGLT 2 Inhibitors In Diabetic Nephropathy
232	R. Duff, O. Awofala, M. T. Arshad, E. Lambourg, P. Gallacher, N. Dhaun and S. Bell		Excluded	Title not fit	Global Health Inequalities of Chronic Kidney Disease: A Systematic Review and Meta-Analysis Examining Prevalence and Disparities in Age, Sex and Socio-Economic Status
233	A. Ejeta, T. Abdosh, B. Hawulte, A. Lamessa, M. B. Fite and G. Fekadu	2021	Excluded	Title not fit	Diabetes concordant comorbidities and associated factors among adult diabetic out-patients at hiwot fana specialized university hospital, harar, Eastern Ethiopia: A cross-sectional study
234	U. E. Ekrikpo, A. P. Kengne, E. E. Akpan, E. E. Effa, A. K. Bello, J. U. Ekott, C. George, B. L. Salako and I. G. Okpechi	2018	Excluded	Abstract not fit	Prevalence and correlates of chronic kidney disease (CKD) among ART-naive HIV patients in the Niger-Delta region of Nigeria
235	E. M. S. Eliasson	2015	Excluded	Title not fit	Renal transplantation in patients with HIV/AIDS
236	A. A. El-Imam	2023	Excluded	Title not fit	Occurrence of mycotoxins in fermented tropical foods
237	C. L. Ellis	2017	Excluded	Title not fit	HIV associated kidney diseases: Clarifying concordance between renal failure in HIV infection and histopathologic manifestations at kidney biopsy
238	K. Eneyew, D. Seifu, W. Amogne and M. Menon	2016	Excluded	Title not fit	Assessment of renal function among HIV-Infected patients on combination antiretroviral therapy at Tikur Anbessa Specialized Hospital, Addis Ababa, Ethiopia
239	A. Eraslan, A. H. Mohamed, A. M. Bashir, A. A. Adani and S. Cimen	2024	Excluded	Duplicate study	Prevalence and associated factors of sexual dysfunction in female hemodialysis patients: first report from Somalia
240	A. Eraslan, A. H. Mohamed, A. M. Bashir, A. A. Adani and S. Cimen	2024	Excluded	Duplicate study	Prevalence and associated factors of sexual dysfunction in female hemodialysis patients: first report from Somalia
241	D. Etana Tola, Z. B. Bayissa, T. A. Desissa, L. K. Solbana, A. H. Tesfaye and B. F. Eba	2024	Excluded	Title not fit	Determinants of diabetic nephropathy among adult diabetic patients on follow-up at public hospitals in Addis Ababa, Ethiopia: A case-control study
242	D. Etana Tola, Z. B. Bayissa, T. A. Desissa, L. K. Solbana, A. H. Tesfaye and B. F. Eba	2024	Excluded	Duplicate study	Determinants of diabetic nephropathy among adult diabetic patients on follow-up at public hospitals in Addis Ababa, Ethiopia: A case-control study
243	D. Etana Tola, Z. B. Bayissa, T. A. Desissa, L. K. Solbana, A. H. Tesfaye and B. F. Eba	2024	Excluded	Duplicate study	Determinants of diabetic nephropathy among adult diabetic patients on follow-up at public hospitals in Addis Ababa, Ethiopia: A case-control study
244	D. Eyob Tediso, F. Bekele Daba and T. Ayele Mega	2023	Excluded	Duplicate study	In-Hospital Mortality and Its Predictors among Hospitalized Diabetes Patients: A Prospective Observational Study
245	D. Eyob Tediso, F. Bekele Daba and T. Ayele Mega	2023	Excluded	Duplicate study	In-Hospital Mortality and Its Predictors among Hospitalized Diabetes Patients: A Prospective Observational Study
246	T. Ezejiofor	2016	Excluded	Title not fit	Environmental factors in renal disease: the contribution of urinary tract infections in Nigerian renal disease burden-research and minireview
247	J. Fabian, J. A. George, H. R. Etheredge, M. van Deventer, R. Kalyesubula, A. N. Wade, L. A. Tomlinson, S. Tollman and S. Naicker	2019	Excluded	Title not fit	Methods and reporting of kidney function: a systematic review of studies from sub-Saharan Africa
248	K. Fanta, F. B. Daba, E. T. Asefa, L. Chelkeba and T. Melaku	2021	Excluded	Title not fit	Prevalence and impact of metabolic syndrome on short-term prognosis in patients with acute coronary syndrome: Prospective cohort study
249	M. Farah Yusuf Mohamud, I. A. Abdi, M. Uzel, S. Turfan, S. A. Ahmed, H. H. Mohamed, H. A. Ali Adan and M. A. M. Ahmed	2024	Excluded	Title not fit	Epidemiological characteristics, etiological spectrum, and outcomes of adult patients with pericardial effusion at a Teaching Hospital in Somalia
250	M. Farah Yusuf Mohamud, F. Nur Adan, M. Osman Omar Jeele and M. A. M. Ahmed	2023	Excluded	Title not fit	Major cardiovascular events and associated factors among routine hemodialysis patients with end-stage renal disease at tertiary care hospital in Somalia
251	M. Farah Yusuf Mohamud, F. Nur Adan, M. Osman Omar Jeele and M. A. M. Ahmed	2023	Excluded	Abstract not fit	Major cardiovascular events and associated factors among routine hemodialysis patients with end-stage renal disease at tertiary care hospital in Somalia
252	A. Fasil, B. Biadgo and M. Abebe	2019	Excluded	Title not fit	Glycemic control and diabetes complications among diabetes mellitus patients attending at University of Gondar Hospital, Northwest Ethiopia
253	A. Fasil, B. Biadgo and M. Abebe	2019	Excluded	Duplicate study	Glycemic control and diabetes complications among diabetes mellitus patients attending at University of Gondar Hospital, Northwest Ethiopia
254	J. Feehally, A. Brusselmans, F. O. Finkelstein, P. Harden, D. Harris, G. Manuzi, S. Naicker, M. Tonelli and H. Cameron	2016	Excluded	Title not fit	Improving global health: measuring the success of capacity building outreach programs: a view from the International Society of Nephrology
255	Y. Feleke, Y. Mengistu and F. Enquselassie	2007	Excluded	Title not fit	Diabetic infections: clinical and bacteriological study at Tikur Anbessa Specialized University Hospital, Addis Ababa, Ethiopia
256	Y. Feleke, Y. Mengistu and F. Enquselassie	2007	Excluded	Duplicate study	Diabetic infections: clinical and bacteriological study at Tikur Anbessa Specialized University Hospital, Addis Ababa, Ethiopia
257	Y. Feleke, Y. Mengistu and F. Enquselassie	2007	Excluded	Duplicate study	Diabetic infections: clinical and bacteriological study at Tikur Anbessa Specialized University Hospital, Addis Ababa, Ethiopia
258	E. H. Fenta, B. G. Sisay, S. H. Gebreyesus and B. S. Endris	2021	Excluded	Title not fit	Trends and causes of adult mortality from 2007 to 2017 using verbal autopsy method, Addis Ababa, Ethiopia
259	E. T. Fenta, H. B. Eshetu, N. Kebede, E. K. Bogale, A. Zewdie, T. D. Kassie, T. F. Anagaw, E. M. Mazengia and S. S. Gelaw	2023	Excluded	Duplicate study	Prevalence and predictors of chronic kidney disease among type 2 diabetic patients worldwide, systematic review and meta-analysis
260	E. T. Fenta, H. B. Eshetu, N. Kebede, E. K. Bogale, A. Zewdie, T. D. Kassie, T. F. Anagaw, E. M. Mazengia and S. S. Gelaw	2023	Excluded	Title not fit	Prevalence and predictors of chronic kidney disease among type 2 diabetic patients worldwide, systematic review and meta-analysis
261	E. T. Fenta, H. B. Eshetu, N. Kebede, E. K. Bogale, A. Zewdie, T. D. Kassie, T. F. Anagaw, E. M. Mazengia and S. S. Gelaw	2023	Excluded	Duplicate study	Prevalence and predictors of chronic kidney disease among type 2 diabetic patients worldwide, systematic review and meta-analysis
262	E. T. Fenta, H. B. Eshetu, N. Kebede, E. K. Bogale, A. Zewdie, T. D. Kassie, T. F. Anagaw, E. M. Mazengia and S. S. Gelaw	2023	Excluded	Duplicate study	Prevalence and predictors of chronic kidney disease among type 2 diabetic patients worldwide, systematic review and meta-analysis
263	M. M. Ferede, G. A. Dagne, S. M. Mwalili, W. H. Bilchut, H. A. Engida and S. M. Karanja	2024	Excluded	Title not fit	Flexible Bayesian semiparametric mixed-effects model for skewed longitudinal data
264	M. M. Ferede, G. A. Dagne, S. M. Mwalili, W. H. Bilchut, H. A. Engida and S. M. Karanja	2024	Excluded	Duplicate study	Flexible Bayesian semiparametric mixed-effects model for skewed longitudinal data
265	A. J. Ferrari, D. F. Santomauro, A. Aali, Y. H. Abate, C. Abbafati, H. Abbastabar, S. Abd ElHafeez, M. Abdelmasseh, S. Abd-Elsalam, A. Abdollahi, A. Abdullahi, K. H. Abegaz, R. A. A. Zuñiga, R. G. Aboagye, H. Abolhassani, L. G. Abreu, H. Abualruz, E. Abu-Gharbieh, N. M. E. Abu-Rmeileh, I. N. Ackerman, I. Y. Addo, G. Addolorato, A. O. Adebiyi, A. V. Adepoju, H. O. Adewuyi, S. Afyouni, S. Afzal, S.…	2024	Excluded	Title not fit	Global incidence, prevalence, years lived with disability (YLDs), disability-adjusted life-years (DALYs), and healthy life expectancy (HALE) for 371 diseases and injuries in 204 countries and territories and 811 subnational locations, 1990–2021: a systematic analysis for the Global Burden of Disease Study 2021
266	B. R. Feyisa, M. T. Yilma and B. E. Tolessa	2020	Excluded	Title not fit	Predictors of health-related quality of life among patients with diabetes on follow-up at Nekemte specialised Hospital, Western Ethiopia: A cross-sectional study
267	B. R. Feyisa, M. T. Yilma and B. E. Tolessa	2020	Excluded	Duplicate study	Predictors of health-related quality of life among patients with diabetes on follow-up at Nekemte specialised Hospital, Western Ethiopia: a cross-sectional study
268	B. R. Feyisa, M. T. Yilma and B. E. Tolessa	2020	Excluded	Duplicate study	Predictors of health-related quality of life among patients with diabetes on follow-up at Nekemte specialised Hospital, Western Ethiopia: A cross-sectional study
269	K. Fikadu, F. G/Meskel, F. Getahun, N. Chufamo and D. Misiker	2021	Excluded	Title not fit	Determinants of pre-eclampsia among pregnant women attending perinatal care in hospitals of the Omo district, Southern Ethiopia
270	K. Fikadu, F. G/Meskel, F. Getahun, N. Chufamo and D. Misiker	2021	Excluded	Duplicate study	Determinants of pre-eclampsia among pregnant women attending perinatal care in hospitals of the Omo district, Southern Ethiopia
271	A.-G. Firănescu and M. Moța	2019	Excluded	Title not fit	Pulmonary Tuberculosis Screening in Patients with Diabetes Mellitus
272	A.-G. Firănescu, A. Popa, M.-M. Sandu, D. C. Protasiewicz, S. G. Popa and M. Moță	2016	Excluded	Title not fit	The global prevalence and incidence of diabetes mellitus and pulmonary tuberculosis
273	B. Firde, M. Amdemariam and B. Abebe	2021	Excluded	Title not fit	Prevalence and factors associated with microalbuminuria in type 1 diabetic children and adolescents on follow up at Pediatric Endocrinology Clinic in Tikur Anbessa Specialized Hospital, Addis Ababa, Ethiopia
274	T. Fiseha	2015	Excluded	Abstract not fit	Urinary biomarkers for early diabetic nephropathy in type 2 diabetic patients
275	T. Fiseha, A. Adamu, M. Tesfaye and A. Gebreweld	2019	Excluded	Title not fit	Prevalence of anemia in diabetic adult outpatients in Northeast Ethiopia
276	T. Fiseha, A. Adamu, M. Tesfaye and A. Gebreweld	2019	Excluded	Duplicate study	Prevalence of anemia in diabetic adult outpatients in Northeast Ethiopia
277	T. Fiseha, A. Adamu, M. Tesfaye and A. Gebreweld	2019	Excluded	Duplicate study	Prevalence of anemia in diabetic adult outpatients in Northeast Ethiopia
278	T. Fiseha, A. Adamu, M. Tesfaye and A. Gebreweld	2019	Excluded	Duplicate study	Prevalence of anemia in diabetic adult outpatients in Northeast Ethiopia
279	T. Fiseha, A. Adamu, M. Tesfaye and A. Gebreweld	2019	Excluded	Duplicate study	Prevalence of anemia in diabetic adult outpatients in Northeast Ethiopia
280	T. Fiseha, E. Ahmed, S. Chalie and A. Gebreweld	2021	Excluded	title not fit	Prevalence and associated factors of impaired renal function and albuminuria among adult patients admitted to a hospital in Northeast Ethiopia
281	T. Fiseha, E. Ahmed, S. Chalie and A. Gebreweld	2021	Excluded	Title not fit	Prevalence and associated factors of impaired renal function and albuminuria among adult patients admitted to a hospital in Northeast Ethiopia
282	T. Fiseha, E. Ahmed, S. Chalie and A. Gebreweld	2021	Excluded	Title not fit	Prevalence and associated factors of impaired renal function and albuminuria among adult patients admitted to a hospital in Northeast Ethiopia
283	T. Fiseha, A. G. Belete, H. Dereje and A. Dires	2019	Excluded	Duplicate study	Hypertension in HIV-Infected Patients Receiving Antiretroviral Therapy in Northeast Ethiopia
284	T. Fiseha, A. G. Belete, H. Dereje and A. Dires	2019	Excluded	Duplicate study	Hypertension in HIV-Infected Patients Receiving Antiretroviral Therapy in Northeast Ethiopia
285	T. Fiseha, A. G. Belete, H. Dereje and A. Dires	2019	Excluded	Duplicate study	Hypertension in HIV-Infected Patients Receiving Antiretroviral Therapy in Northeast Ethiopia
286	T. Fiseha, N. E. Ekong and N. J. Osborne	2024	Excluded	Title not fit	Chronic kidney disease of unknown aetiology in Africa: A review of the literature
287	T. Fiseha, N. E. Ekong and N. J. Osborne	2024	Excluded	Duplicate study	Chronic kidney disease of unknown aetiology in Africa: A review of the literature
288	T. Fiseha, M. Kassim and T. Yemane	2014	Excluded	Abstract not fit	Chronic kidney disease and underdiagnosis of renal insufficiency among diabetic patients attending a hospital in Southern Ethiopia
289	T. Fiseha, M. Kassim and T. Yemane	2014	Excluded	Abstract not fit	Chronic kidney disease and underdiagnosis of renal insufficiency among diabetic patients attending a hospital in Southern Ethiopia
290	T. Fiseha, M. Kassim and T. Yemane	2014	Excluded	Duplicate study	Chronic kidney disease and underdiagnosis of renal insufficiency among diabetic patients attending a hospital in Southern Ethiopia
291	T. Fiseha and Z. Tamir	2016	Excluded	Duplicate study	Urinary Markers of Tubular Injury in Early Diabetic Nephropathy
292	T. Fiseha and Z. Tamir	2020	Excluded	Abstract not fit	Prevalence and awareness of chronic kidney disease among adult diabetic outpatients in Northeast Ethiopia
293	T. Fiseha and Z. Tamir	2020	Excluded	Duplicate study	Prevalence and awareness of chronic kidney disease among adult diabetic outpatients in Northeast Ethiopia
294	T. Fiseha and Z. Tamir	2020	Excluded	Duplicate study	Prevalence and awareness of chronic kidney disease among adult diabetic outpatients in Northeast Ethiopia
295	B. Fisseha, G. Kahsay, H. Melese, A. Alamer and S. Ayhualem	2021	Excluded	Duplicate study	Musculoskelet al Disorders and Associated Factors Among Patients with Chronic Kidney Disease Attending at Saint Paul Hospital, Addis Ababa, Ethiopia
296	B. Fisseha, G. Kahsay, H. Melese, A. Alamer and S. Ayhualem	2021	Excluded	Duplicate study	Musculoskelet al Disorders and Associated Factors Among Patients with Chronic Kidney Disease Attending at Saint Paul Hospital, Addis Ababa, Ethiopia
297	S. Fuloria, A. Jain, S. Singh, I. Hazarika, S. Salile and N. K. Fuloria	2021	Excluded	Title not fit	Regenerative potential of stem cells derived from human exfoliated deciduous (Shed) teeth during engineering of human body tissues
298	S. I. Gamarra Tantalean	2023	Excluded	Title not fit	Factores asociados a enfermedad renal crónica en pacientes con VIH del Hospital Belén de Trujillo
299	S. I. Gamarra Tantalean	2023	Excluded	Duplicate study	Factores asociados a enfermedad renal crónica en pacientes con VIH del Hospital Belén de Trujillo
300	L. L. Gan, Z. B. A. Razak, N. H. M. H. Teh, N. H. B. Kamaluzaman, N. A. B. Zulkeplee, I. N. B. M. Amin and D. C. E. Ng	2022	Excluded	Title not fit	Adverse events following BNT162b2 mRNA COVID-19 vaccination among healthcare workers: A single-centre experience in Malaysia
301	H. Gao, J. Zhang, X. Yang, S. Chen, R. Mathew, S. Weissman, B. Olatosi and X. Li	2023	Excluded	Abstract not fit	The incidence and dynamic risk factors of chronic kidney disease among people with HIV
302	N. Gashaye Shita and A. Sharew Iyasu	2022	Excluded	Duplicate study	Predictors of blood glucose change and microvascular complications of type 2 diabetes mellitus patients in Felege Hiwot and Debre Markos referral hospital, North West Ethiopia
303	N. Gashaye Shita and A. Sharew Iyasu	2022	Excluded	Duplicate study	Predictors of blood glucose change and microvascular complications of type 2 diabetes mellitus patients in Felege Hiwot and Debre Markos referral hospital, North West Ethiopia
304	U. Gazeley, G. Reniers, J. E. Romero-Prieto, C. Calvert, M. Jasseh, K. Herbst, S. Khagayi, D. Obor, D. Kwaro, A. Dube, M. Dheresa, C. W. Kabudula, K. Kahn, M. Urassa, A. Nyaguara, M. Temmerman, L. A. Magee, P. von Dadelszen and V. Filippi	2024	Excluded	Title not fit	Pregnancy-related mortality up to 1 year postpartum in sub-Saharan Africa: an analysis of verbal autopsy data from six countries
305	S. N. Gebremariam, F. D. Sema, A. G. Jara and G. A. Mekonnen	2024	Excluded	Title not fit	Medication-Related Hospital Admission Among Patients Admitted to the Emergency Ward at the University of Gondar, North West Ethiopia: A Cross Sectional Study
306	T. H. Gebremariam, A. M. Regassa, C. B. Sherman and N. W. Schluger	2018	Excluded	Title not fit	A unique case of acute multiple arterial thrombosis complicating diabetic ketoacidosis
307	E. A. Gebreyohannes, A. K. Netere and S. A. Belachew	2019	Excluded	Title not fit	Glycemic control among diabetic patients in Ethiopia: A systematic review and meta-analysis
308	L. T. Gebreyohannes, A. D. Wake and M. U. Abdulle	2024	Excluded	Duplicate study	Knowledge, attitude and practices towards prevention and early detection of chronic kidney disease and associated factors in Ethiopia: A cross-sectional study
309	L. T. Gebreyohannes, A. D. Wake and M. U. Abdulle	2024	Excluded	Duplicate study	Knowledge, attitude and practices towards prevention and early detection of chronic kidney disease and associated factors in Ethiopia: A cross-sectional study
310	Y. Gedamu, A. A. Taddese, M. Abdulkadir, W. Hailu and O. Abdu	2021	Excluded	Title not fit	The prevalence and predictors of Stroke among atrial fibrillation patients attending at Gondar University Referral Hospital, Northwest Ethiopia
311	Y. Y. Gela, A. A. Getu, A. Adane, B. M. Ayal, Y. Akalu, A. Ambelu, M. Diress and Y. Yeshaw	2021	Excluded	Title not fit	Cognitive impairment and associated factors among chronic kidney disease patients: a comparative cross-sectional study
312	Y. Y. Gela, A. A. Getu, A. Adane, B. M. Ayal, Y. Akalu, A. Ambelu, M. Diress and Y. Yeshaw	2021	Excluded	Duplicate study	Cognitive impairment and associated factors among chronic kidney disease patients: a comparative cross-sectional study
313	A. H. Geletu, A. S. Teferra, M. M. Sisay and D. F. Teshome	2018	Excluded	Duplicate study	Incidence and predictors of chronic kidney diseases among type 2 diabetes mellitus patients at St. Paul's Hospital, Addis Ababa, Ethiopia
314	A. H. Geletu, A. S. Teferra, M. M. Sisay and D. F. Teshome	2018	Excluded	Duplicate study	Incidence and predictors of chronic kidney diseases among type 2 diabetes mellitus patients at St. Paul's Hospital, Addis Ababa, Ethiopia
315	A. H. Geletu, A. S. Teferra, M. M. Sisay and D. F. Teshome	2018	Excluded	Duplicate study	Incidence and predictors of chronic kidney diseases among type 2 diabetes mellitus patients at St. Paul's Hospital, Addis Ababa, Ethiopia
316	S. T. Gemeda and Z. B. Woldemariam	2022	Excluded	Title not fit	Assessment of self-care practice amongst patients with type II diabetes attending Adama Hospital Medical College, Ethiopia
317	G. K. Getahun, A. Dinku, D. Jara, T. Shitemaw and Z. Negash	2023	Excluded	Title not fit	Magnitude and associated factors of mortality among patients admitted with COVID-19 in Addis Ababa, Ethiopia
318	G. V. Gill, A. Gebrekidan, P. English, D. Wile and S. Tesfaye	2008	Excluded	Title not fit	Diabetic complications and glycaemic control in remote North Africa
319	I. Giordani, I. Malandrucco, S. Donno, F. Picconi, P. Di Giacinto, A. Di Flaviani, L. Chioma and S. Frontoni	2014	Excluded	Title not fit	Acute caloric restriction improves glomerular filtration rate in patients with morbid obesity and type 2 diabetes
320	A. W. Gizaw, A. Tadesse, H. Alemu, A. Worku, S. D. Chanie and G. Muluken	2024	Excluded	Title not fit	Isolated Pulmonic Valve Endocarditis: A Rare Clinical Entity
321	M. Gizaw, A. D. Harries, S. Ade, K. Tayler-Smith, E. Ali, N. Firdu and H. Yifter	2015	Excluded	Title not fit	Diabetes mellitus in addis ababa, ethiopia: Admissions, complications and outcomes in a large referral hospital
322	A. Gjerde	2022	Excluded	Title not fit	Low birth weight, intrauterine growth restriction and risk of chronic kidney disease in adult age
323	A. A. Godana, B. T. Molla and D. Abatihun	2023	Excluded	Title not fit	Bayesian longitudinal modeling of blood pressure measurements of hypertensive patients at Wachemo University Nigist Elleni Mohamed Memorial Teaching and Referral Hospital Hosanna, Southern Ethiopia
324	C. Y. Goh, R. Visvanathan, C. T. Leong, L. S. Hooi, C. C. Ch'ng, S. Y. Yee, K. A. Abd Manaf, L. Mushahar, K. W. Goh, Y. F. Liew, A. B. Manocha and L. M. Ong	2023	Excluded	Title not fit	A prospective study of incidence and outcome of acute kidney injury among hospitalised patients in Malaysia (My-AKI)
325	E. R. Gonzalez, P. Yogeswaran, J. Chandia, G. Alfredo, P. Estrada and O. V. Adeniyi	2024	Excluded	Title not fit	Kidney Damage and Associated Risk Factors in the Rural Eastern Cape, South Africa: A 2 Cross-Sectional Study
326	K. Grey, G. B. Gonzales, M. Abera, N. Lelijveld, D. Thompson, M. Berhane, A. Abdissa, T. Girma and M. Kerac	2021	Excluded	Title not fit	Severe malnutrition or famine exposure in childhood and cardiometabolic non-communicable disease later in life: A systematic review
327	E. K. Gudina, S. T. Amade, F. A. Tesfamichael and R. Ram	2011	Excluded	Title not fit	Assessment of quality of care given to diabetic patients at Jimma University Specialized Hospital diabetes follow-up clinic, Jimma, Ethiopia
328	E. K. Gudina, S. T. Amade, F. A. Tesfamichael and R. Ram	2011	Excluded	Duplicate study	Assessment of quality of care given to diabetic patients at Jimma University Specialized Hospital diabetes follow-up clinic, Jimma, Ethiopia
329	M. Z. Gurmu, S. Genet, S. T. Gizaw, T. O. Feyisa and N. Gnanasekaran	2022	Excluded	Title not fit	Neutrophil–lymphocyte ratio as an inflammatory biomarker of diabetic nephropathy among type 2 diabetes mellitus patients: A comparative cross-sectional study
330	M. Z. Gurmu, S. Genet, S. T. Gizaw, T. O. Feyisa and N. Gnanasekaran	2022	Excluded	Abstract not fit	Neutrophil-lymphocyte ratio as an inflammatory biomarker of diabetic nephropathy among type 2 diabetes mellitus patients: A comparative cross-sectional study
331	B. Habte and B. Teklu	1980	Excluded	Title not fit	Chronic renal failure in Ethiopians
332	B. Habte and B. Teklu	1980	Excluded	Duplicate study	Chronic renal failure in Ethiopians
333	T. D. Habtewold, S. M. Alemu and Y. G. Haile	2016	Excluded	Title not fit	Sociodemographic, clinical, and psychosocial factors associated with depression among type 2 diabetic outpatients in Black Lion General Specialized Hospital, Addis Ababa, Ethiopia: A cross-sectional study
334	T. D. Habtewold, S. M. Alemu and Y. G. Haile	2016	Excluded	Duplicate study	Sociodemographic, clinical, and psychosocial factors associated with depression among type 2 diabetic outpatients in Black Lion General Specialized Hospital, Addis Ababa, Ethiopia: a cross-sectional study
335	T. D. Habtewold, S. M. Alemu and Y. G. Haile	2016	Excluded	Title not fit	Sociodemographic, clinical, and psychosocial factors associated with depression among type 2 diabetic outpatients in Black Lion General Specialized Hospital, Addis Ababa, Ethiopia: A cross-sectional study
336	T. D. Habtewold, M. A. Islam, Y. T. Radie and B. S. Tegegne	2016	Excluded	Title not fit	Comorbidity of depression and diabetes: An application of biopsychosocial model
337	T. D. Habtewold, M. A. Islam, Y. T. Radie and B. S. Tegegne	2016	Excluded	Duplicate study	Comorbidity of depression and diabetes: An application of biopsychosocial model
338	B. F. Habtu, G. Ayele, H. Belay, S. Abrar, D. Abebe and N. Chekole	2024	Excluded	Title not fit	Assessment of impaired glomerular filtration rate and associated factors in South West Ethiopia: a cross-sectional study
339	B. F. Habtu, G. Ayele, H. Belay, S. Abrar, D. Abebe and N. Chekole	2024	Excluded	Duplicate study	Assessment of impaired glomerular filtration rate and associated factors in South West Ethiopia: a cross-sectional study
340	B. F. Habtu, G. Ayele, H. Belay, S. Abrar, D. Abebe and N. Chekole	2024	Excluded	Duplicate study	Assessment of impaired glomerular filtration rate and associated factors in South West Ethiopia: a cross-sectional study
341	S. Hagos, A. Teklay and G. Gebretsadik	2019	Excluded	Title not fit	Traditional medicinal plants used in the treatment of diabetes mellitus: A review
342	A. T. Haile, R. G. Haile, E. H. Gebrehiwot and E. W. Abeje	2024	Excluded	Title not fit	Venous Thromboembolism and Associated Factors in Hospitalized Patients with COVID-19 at Addis Ababa COVID-19 Field Hospital, Ethiopia
343	B. Y. Hailu, E. Berhe, A. Yemane, M. Atsbha Abera, S. Berhane, F. Berhe, S. A. Belay, A. Gebreegziabher Hailu, B. Berhe Abreha, H. Gebrearegay Haileeyesus and K. Gidey	2024	Excluded	Title not fit	Patient Satisfaction with the Implementation of Telehealth in Ambulatory Care during the COVID-19 Pandemic: A Single Institution Experience
344	G. M. T. Hailu, S. U. Hussen, S. Getachew and A. B. Berha	2022	Excluded	Abstract not fit	Management practice and treatment outcomes of adult patients with Lupus Nephritis at the Renal Clinic of St. Paul’s Hospital Millennium Medical College, Addis Ababa, Ethiopia
345	G. M. T. Hailu, S. U. Hussen, S. Getachew and A. B. Berha	2022	Excluded	Abstract not fit	Management practice and treatment outcomes of adult patients with Lupus Nephritis at the Renal Clinic of St. Paul’s Hospital Millennium Medical College, Addis Ababa, Ethiopia
346	R. Hailu, T. Desta, Y. Bekuretsion, M. Bezabih, A. Alemu, T. Bekele, B. Abebe, M. Asefa, Z. Tigabu, Y. Girma, B. Eshetu, M. Abayneh, A. Mekasha, A. K. Nigussie, E. M. McClure, R. L. Goldenberg and L. M. Muhe	2020	Excluded	Title not fit	Minimally Invasive Tissue Sampling in Preterm Deaths: A Validation Study
347	R. T. Haimanot and J. Abdulkadir	1985	Excluded	Abstract not fit	Neuropathy in Ethiopian diabetics: a correlation of clinical and nerve conduction studies
348	R. M. Hanna, H. Hasnain, M. D. Sangalang, J. Han, A. Arasu, F. Arman, M. Barsoum, H. Poa, A. Rastogi and A. Harari	2019	Excluded	Title not fit	Three Patients with Lithium-Associated Hyperparathyroidism: Literature Review Regarding Medical and Surgical Management
349	A. X. Hảo, N. H. Anh and P. T. Phương	2024	Excluded	Title not fit	KHẢO SÁT MẬT ĐỘ XƯƠNG VÀ MỘT SỐ YẾU TỐ LIÊN QUAN Ở BỆNH NHÂN BỆNH PHỔI TẮC NGHẼN MẠN TÍNH ĐIỀU TRỊ NGOẠI TRÚ TẠI BỆNH VIỆN BẠCH MAI
350	A. X. Hảo, N. H. Anh and P. T. Phương	2024	Excluded	Duplicate study	KHẢO SÁT MẬT ĐỘ XƯƠNG VÀ MỘT SỐ YẾU TỐ LIÊN QUAN Ở BỆNH NHÂN BỆNH PHỔI TẮC NGHẼN MẠN TÍNH ĐIỀU TRỊ NGOẠI TRÚ TẠI BỆNH VIỆN BẠCH MAI
351	H. Harun, A. F. Dewi and R. Amelia	2024	Excluded	Title not fit	The correlation between pentraxin-3, matrix metalloproteinase-9, and estimated glomerular filtration rate in patients with chronic kidney disease
352	S. I. Hay, A. A. Abajobir, K. H. Abate, C. Abbafati, K. M. Abbas, F. Abd-Allah, A. M. Abdulle, T. A. Abebo, S. F. Abera, V. Aboyans, L. J. Abu-Raddad, I. N. Ackerman, I. A. Adedeji, O. Adetokunboh, A. Afshin, R. Aggarwal, S. Agrawal, A. Agrawal, A. A. Kiadaliri, M. B. Ahmed, A. N. Aichour, I. Aichour, M. T. E. Aichour, S. Aiyar, T. F. Akinyemiju, N. Akseer, F. H. Al Lami, F. Alahdab, Z. Al-Aly, K…	2017	Excluded	Title not fit	Global, regional, and national disability-adjusted life-years (DALYs) for 333 diseases and injuries and healthy life expectancy (HALE) for 195 countries and territories, 1990-2016: A systematic analysis for the Global Burden of Disease Study 2016
353	J. E. Heron, C. I. Bagnis and D. M. Gracey	2020	Excluded	Title not fit	Contemporary issues and new challenges in chronic kidney disease amongst people living with HIV
354	P. S. Hidayangsih, D. H. Tjandrarini, N. E. W. Sukoco, N. Sitorus, I. Dharmayanti and F. Ahmadi	2023	Excluded	Abstract not fit	Chronic kidney disease in Indonesia: evidence from a national health survey
355	S. Hintsa, L. Dube, M. Abay, T. Angesom and A. Workicho	2017	Excluded	Title not fit	Determinants of diabetic nephropathy in Ayder Referral Hospital, Northern Ethiopia: A case-control study
356	S. Hintsa, L. Dube, M. Abay, T. Angesom and A. Workicho	2017	Excluded	Duplicate study	Determinants of diabetic nephropathy in Ayder Referral Hospital, Northern Ethiopia: A case-control study
357	S. Hintsa, L. Dube, M. Abay, T. Angesom and A. Workicho	2017	Excluded	Duplicate study	Determinants of diabetic nephropathy in Ayder Referral Hospital, Northern Ethiopia: A case-control study
358	N. P. Hlyan, T. Arif, S. S. Jaufar, A. Rehman, B. D. Ayalew, B. J. Batu, M. I. Hundesa, M. S. Hlaing, H. Islam, R. Islam, A. Shehryar and M. Quinn	2024	Excluded	Title not fit	From Sugar Spikes to Pressure Peaks: Navigating the World of Diabetes, Hypertension, Obesity, and Kidney Health
359	J.-C. Hu, S.-C. Shao, D. Hsiang-Te Tsai, A. T.-M. Chuang, K.-H. Liu and E. C.-C. Lai	2024	Excluded	Abstract not fit	Use of SGLT2 Inhibitors vs GLP-1 RAs and Anemia in Patients With Diabetes and CKD
360	R. K. Hung, E. Binns-Roemer, J. W. Booth, R. Hilton, M. Harber, B. Santana-Suarez, L. Campbell, J. Fox, A. Ustianowski and C. Cosgrove	2022	Excluded	Title not fit	Genetic variants of APOL1 are major determinants of kidney failure in people of African ancestry with HIV
361	E. Hyppönen, A. Mulugeta, A. Zhou and V. K. Santhanakrishnan	2019	Excluded	Title not fit	A data-driven approach for studying the role of body mass in multiple diseases: a phenome-wide registry-based case-control study in the UK Biobank
362	O. J. Ibitoye		Excluded	Title not fit	TEXILA INTERNATIONAL JOURNAL OF PUBLIC HEALTH
363	M. M. K. Ibrahim, A. E. Acha, N. D. Shey, N. A. Jelil and A. N. J. Clement	2020	Excluded	Abstract not fit	Prevalence and Biomarkers of Diabetic Kidney Disease in Diabetic Patients on Treatment in Buea and Ngaoundere, Cameroon
364	U. M. Ibrahim, A. M. Jibo, R. M. Garba, R. I. Jalo, F. I. Tsiga-Ahmed, A. Musa, S. Muazu, S. Lisanework, L. F. Buba, K. S. Sidi, A. L. Babatunde, K. Abdulsalam and M. Z. Karkarna	2023	Excluded	Title not fit	Burden, socio-demographic and other risk factors associated with haemodialysis in North-west Nigeria: A retrospective multicentre analysis
365	U. M. Ibrahim, A. M. Jibo, R. M. Garba, R. I. Jalo, F. I. Tsiga-Ahmed, A. Musa, S. Muazu, S. Lisanework, L. F. Buba, K. S. Sidi, A. L. Babatunde, K. Abdulsalam and M. Z. Karkarna	2023	Excluded	Duplicate study	Burden, socio-demographic and other risk factors associated with haemodialysis in North-west Nigeria: A retrospective multicentre analysis
366	S. A. Ibro, A. Z. Kasim, S. S. Seid, K. A. Abdusemed, I. A. Senbiro, S. S. Waga, F. Abamecha, H. G. Azalework, M. Soboka, A. Gebresilassie, S. Tesfaye, A. A. Abafogi, H. Merga, A. Husen and D. T. Beyene	2024	Excluded	Title not fit	Mapping the evidence on integrated service delivery for non-communicable and infectious disease comorbidity in sub-Saharan Africa: Protocol for a scoping review
367	O. A. Ige	2021	Excluded	Title not fit	Knowledge and Perceived Susceptibility to Chronic Kidney Disease among Auto-Mechanics and Allied Professionals in Bodija Community of Ibadan North Local Government Area, Nigeria
368	J. C. Intriago-Risco, K. B. Merchán-Tigua, C. I. Pilatasig-Lavid and J. E. Castro-Jalca	2023	Excluded	Title not fit	Situación actual de disfunción renal: factores de riesgo, diagnóstico de laboratorio
369	E. Israel, U. D. Borko, K. Mota, M. Tesfaw, T. Feleke, A. Abraham, B. Akako, B. Samuel and A. Aynalem	2024	Excluded	Abstract not fit	Out of sight: chronic kidney diseases among diabetic patients attending care and follow up. Findings from pastoralist health facilities of Southern Ethiopia
370	E. Israel, U. D. Borko, K. Mota, M. Tesfaw, T. Feleke, A. Abraham, B. Akako, B. Samuel and A. Aynalem	2024	Excluded	Duplicate study	Out of sight: chronic kidney diseases among diabetic patients attending care and follow up. Findings from pastoralist health facilities of Southern Ethiopia
371	E. Israel, U. D. Borko, K. Mota, M. Tesfaw, T. Feleke, A. Abraham, B. Akako, B. Samuel and A. Aynalem	2024	Excluded	Duplicate study	Out of sight: chronic kidney diseases among diabetic patients attending care and follow up. Findings from pastoralist health facilities of Southern Ethiopia
372	M. Israr, T. M. Noor-e-Marfa Amin, S. Y. Khan and A. Basit	2023	Excluded	Title not fit	Contemporary-Issues-in-Health Contemporary Issues in Health
373	A. Janjusevic, I. Cirkovic, R. Minic, G. Stevanovic, I. Soldatovic, B. Mihaljevic, A. Vidovic and L. Markovic Denic	2022	Excluded	Title not fit	Predictors of Vancomycin-Resistant Enterococcus spp. Intestinal Carriage among High-Risk Patients in University Hospitals in Serbia
374	F. Jarraya, A. Niang, H. Bagha, E. K. Tannor, E. K. Sumaili, D. I. M. Wan, M. Y. Chothia, Y. T. Mengistu, F. F. Kaze, Ulasi, II, S. Naicker, M. H. Hafez and K. H. Yao	2024	Excluded	Abstract not fit	The Role of Sodium-Glucose Cotransporter-2 Inhibitors in the Treatment Paradigm of CKD in Africa: An African Association of Nephrology Panel Position Paper
375	F. Jarraya, A. Niang, H. Bagha, E. K. Tannor, E. K. Sumaili, D. I. M. Wan, M. Y. Chothia, Y. T. Mengistu, F. F. Kaze, I. I. Ulasi, S. Naicker, M. H. Hafez and K. H. Yao	2024	Excluded	Abstract not fit	The Role of Sodium-Glucose Cotransporter-2 Inhibitors in the Treatment Paradigm of CKD in Africa: An African Association of Nephrology Panel Position Paper
376	G. N. Jarupala, S. Dharmagadda, S. V. Ligade, S. P. Nagaraju, V. Guddattu and M. Kulkarni	2024	Excluded	Title not fit	Economic assessment of hemodialysis patients in tertiary and charitable hospitals: A prospective multicenter study in India
377	M. Jayte	2024	Excluded	Abstract not fit	Quality of Chronic Disease (Diabetes & Hypertension) Care in Health Care Facilities in High Disease Burden Areas in Sidama Region: Cross-Sectional Study [Letter]
378	S. M. Jemberie	2019	Excluded	Title not fit	The lived experiences of patients on hemodialysis: a metha-synthesis
379	J. Jones	2022	Excluded	Title not fit	Dialysis patient education on the prevention of kidney disease prior to patients receiving dialysis: A retrospective descriptive study
380	S. Jones, A. Kanolkar, K. Matyka, E. Gevers, J. Allgrove, T. Stephenson and R. Amin	2018	Excluded	Title not fit	Development of cardiovascular risk factors in children with type 1 diabetes-a longitudinal cohort study
381	S. Jones, A. Khanolkar, E. Gevers, T. Stephenson and R. Amin	2018	Excluded	Title not fit	Ethnic differences in the development of cardiovascular disease risk factors in children with type 1 diabetes-a prospective longitudinal study in the UK
382	E. Kabtu and A. Tsegaw	2022	Excluded	Title not fit	Prevalence of diabetic macular edema and risk factors among diabetic patients at the University of Gondar Tertiary Eye Care and Training Center, North West Ethiopia
383	S. Kalra, A. K. Das, M. P. Baruah, A. G. Unnikrishnan, A. Dasgupta, P. Shah, R. Sahay, R. Shukla, S. Das, M. Tiwaskar, G. Vijayakumar, M. Chawla, F. Eliana, K. Suastika, A. Orabi, A. A. A. Rahim, A. Uloko, S. Bahendeka, A. A. Abdela, F. Mohammed, F. Pathan, M. H. Rahman, F. Afsana, S. Selim, M. Moosa, M. Murad, P. K. Shreshtha, D. Shreshtha, M. Giri, W. Hussain, A. Al-Ani, K. Ramaiya, S. Singh, S…	2019	Excluded	Title not fit	Glucocrinology of Modern Sulfonylureas: Clinical Evidence and Practice-Based Opinion from an International Expert Group
384	H. Kannoa and Y. Kannob	2019	Excluded	Title not fit	Ethnicity and Chronic Kidney Disease in Japan
385	A. W. Kaso, G. Agero, Z. Hurissa, T. Kaso, H. A. Ewune, H. E. Hareru and A. Hailu	2022	Excluded	Title not fit	Survival analysis of COVID-19 patients in Ethiopia: A hospital-based study
386	A. W. Kaso, G. Agero, Z. Hurissa, T. Kaso, H. A. Ewune, H. E. Hareru and A. Hailu	2022	Excluded	Duplicate study	Survival analysis of COVID-19 patients in Ethiopia: A hospital-based study
387	A. W. Kaso, H. E. Hareru, T. Kaso and G. Agero	2022	Excluded	Title not fit	Factors Associated with Poor Treatment Outcome among Hospitalized COVID-19 Patients in South Central, Ethiopia
388	A. W. Kaso, H. E. Hareru, T. Kaso and G. Agero	2022	Excluded	Duplicate study	Factors Associated with Poor Treatment Outcome among Hospitalized COVID-19 Patients in South Central, Ethiopia
389	A. W. Kaso, H. E. Hareru, T. Kaso and G. Agero	2022	Excluded	Duplicate study	Factors Associated with Poor Treatment Outcome among Hospitalized COVID-19 Patients in South Central, Ethiopia
390	B. G. Kassa, S. Asnkew, A. D. Ayele, A. A. Nigussie, B. C. Demilew and G. N. Mihirete	2023	Excluded	Duplicate study	Preeclampsia and its determinants in Ethiopia: A systematic review and meta-analysis
391	B. G. Kassa, S. Asnkew, A. D. Ayele, A. A. Nigussie, B. C. Demilew and G. N. Mihirete	2023	Excluded	Duplicate study	Preeclampsia and its determinants in Ethiopia: A systematic review and meta-analysis
392	C. Kassa Mekonnen, N. Gizaw Demissie, Z. Wako Beko, Y. Mulu Ferede and H. Kindie Abate	2022	Excluded	Title not fit	Intent to get vaccinated against COVID-19 pandemic and its associated factors among adults with a chronic medical condition
393	N. J. Kassebaum, R. M. Barber, L. Dandona, S. I. Hay, H. J. Larson, S. S. Lim, A. D. Lopez, A. H. Mokdad, M. Naghavi, C. Pinho, C. Steiner, T. Vos, H. Wang, T. Achoki, G. M. Anderson, M. Arora, S. Biryukov, J. D. Blore, A. Carter, D. C. Casey, M. M. Coates, M. Coggeshall, D. J. Dicker, E. Dossou, T. Fleming, M. S. Fraser, J. Friedman, N. Fullman, N. Graetz, J. Hancock, C. Huynh, M. Iannarone, L. …	2016	Excluded	Title not fit	Global, regional, and national levels of maternal mortality, 1990–2015: a systematic analysis for the Global Burden of Disease Study 2015
394	I. Katerenchuk and S. Rustamian	2021	Excluded	Title not fit	Assessment of adhesion to treatment of patients being on kidney replacement therapy taking into account the presence of type 2 diabetes mellitus
395	A. D. Kaze, T. Ilori, B. G. Jaar and J. B. Echouffo-Tcheugui	2018	Excluded	Title not fit	Burden of chronic kidney disease on the African continent: a systematic review and meta-analysis
396	A. D. Kaze, T. Ilori, B. G. Jaar and J. B. Echouffo-Tcheugui	2018	Excluded	Duplicate study	Burden of chronic kidney disease on the African continent: a systematic review and meta-analysis
397	B. Kebede, B. Dessie, M. Getachew, Y. Molla, B. Bahiru and H. Amha	2021	Excluded	Title not fit	Clinical characteristics, management, and length of hospital stay between patients with new-onset and acute decompensated chronic heart failure: A prospective cohort study in Ethiopia
398	S. A. Kebede, B. S. Tusa and A. B. Weldesenbet	2021	Excluded	Title not fit	Prevalence of Anaemia and Its Associated Factors among Type 2 Diabetes Mellitus Patients in University of Gondar Comprehensive Specialized Hospital
399	S. A. Kebede, B. S. Tusa, A. B. Weldesenbet, Z. T. Tessema and T. A. Ayele	2021	Excluded	Abstract not fit	Time to diabetic neuropathy and its predictors among newly diagnosed type 2 diabetes mellitus patients in Northwest Ethiopia
400	S. A. Kebede, B. S. Tusa, A. B. Weldesenbet, Z. T. Tessema and T. A. Ayele	2021	Excluded	Duplicate study	Incidence of Diabetic Nephropathy and Its Predictors among Type 2 Diabetes Mellitus Patients at University of Gondar Comprehensive Specialized Hospital, Northwest Ethiopia
401	S. A. Kebede, B. S. Tusa, A. B. Weldesenbet, Z. T. Tessema and T. A. Ayele	2021	Excluded	Duplicate study	Incidence of Diabetic Nephropathy and Its Predictors among Type 2 Diabetes Mellitus Patients at University of Gondar Comprehensive Specialized Hospital, Northwest Ethiopia
402	S. A. Kebede, B. S. Tusa, A. B. Weldesenbet, Z. T. Tessema and T. A. Ayele	2021	Excluded	Duplicate study	Incidence of Diabetic Nephropathy and Its Predictors among Type 2 Diabetes Mellitus Patients at University of Gondar Comprehensive Specialized Hospital, Northwest Ethiopia
403	S. A. Kebede, B. S. Tusa, A. B. Weldesenbet, Z. T. Tessema and T. A. Ayele	2021	Excluded	Duplicate study	Time to diabetic neuropathy and its predictors among newly diagnosed type 2 diabetes mellitus patients in Northwest Ethiopia
404	B. Kefale, A. Degu and G. T. Tegegne	2020	Excluded	Title not fit	Medication-related problems and adverse drug reactions in Ethiopia: A systematic review
405	B. Kefale, M. T. Engidaw, D. Tesfa, T. S. Yazie, M. Molla and M. B. Yismaw	2022	Excluded	Title not fit	Clinical pattern and drug-related problems among colorectal cancer patients at oncology center in Ethiopia: A hospital-based study
406	B. Kefale, Y. Tadesse, M. Alebachew and E. Engidawork	2018	Excluded	Abstract not fit	Management practice, and adherence and its contributing factors among patients with chronic kidney disease at Tikur Anbessa Specialized Hospital: A hospital-based cross-sectional study
407	B. Kefale, Y. Tadesse, M. Alebachew and E. Engidawork	2018	Excluded	Abstract not fit	Management practice, and adherence and its contributing factors among patients with chronic kidney disease at Tikur Anbessa Specialized Hospital: A hospital-based cross-sectional study
408	B. Kefale, Y. Tadesse, M. Alebachew and E. Engidawork	2018	Excluded	Abstract not fit	Management Practice, and Adherence and Its Contributing Factors among Patients with Chronic Kidney Disease at Tikur Anbessa Specialized Hospital: A Hospital Based Cross-Sectional Study
409	B. T. Kefeni, K. W. Hajito and M. Getnet	2021	Excluded	Abstract not fit	Renal function impairment and associated factors among adult hiv-positive patients attending antiretroviral therapy clinic in mettu karl referral hospital: Cross-sectional study
410	B. T. Kefeni, K. W. Hajito and M. Getnet	2021	Excluded	Duplicate study	Renal Function Impairment and Associated Factors Among Adult HIV-Positive Patients Attending Antiretroviral Therapy Clinic in Mettu Karl Referral Hospital: Cross-Sectional Study
411	B. T. Kefeni, K. W. Hajito and M. Getnet	2021	Excluded	Duplicate study	Renal function impairment and associated factors among adult hiv-positive patients attending antiretroviral therapy clinic in mettu karl referral hospital: Cross-sectional study
412	A. Kidanewold, B. Woldu, A. Getie and B. Enawgaw	2022	Excluded	Title not fit	Anemia and its predictors among adult non-dialysis chronic kidney disease patients in Southern Ethiopia: a cross-sectional study
413	A. Kidanewold, B. Woldu, A. Getie and B. Enawgaw	2022	Excluded	Duplicate study	Anemia and its predictors among adult non-dialysis chronic kidney disease patients in Southern Ethiopia: a cross-sectional study
414	A. Kidanewold, B. Woldu, A. Getie and B. Enawgaw	2022	Excluded	Duplicate study	Anemia and its predictors among adult non-dialysis chronic kidney disease patients in Southern Ethiopia: a cross-sectional study
415	B. B. Kidanie, G. Alem, H. Zeleke, M. Gedfew, A. Edemealem and A. Andualem	2020	Excluded	Title not fit	Determinants of diabetic complication among adult diabetic patients in debre markos referral hospital, northwest ethiopia, 2018: Unmatched case control study
416	B. B. Kidanie, G. Alem, H. Zeleke, M. Gedfew, A. Edemealem and A. Andualem	2020	Excluded	Duplicate study	Determinants of diabetic complication among adult diabetic patients in debre markos referral hospital, northwest ethiopia, 2018: Unmatched case control study
417	Z. D. Kifle, M. Adugna, A. Awgichew, A. Chanie, G. Sewnet and A. B. Asrie	2022	Excluded	Title not fit	Knowledge towards diabetes and its chronic complications and associated factors among diabetes patients in University of Gondar comprehensive and specialized hospital, Gondar, Northwest Ethiopia
418	Z. D. Kifle, M. Adugna, A. Awgichew, A. Chanie, G. Sewnet and A. B. Asrie	2022	Excluded	Abstract not fit	Knowledge towards diabetes and its chronic complications and associated factors among diabetes patients in University of Gondar comprehensive and specialized hospital, Gondar, Northwest Ethiopia
419	J. M. Kocarnik, K. Compton, F. E. Dean, W. Fu, B. L. Gaw, J. D. Harvey, H. J. Henrikson, D. Lu, A. Pennini, R. Xu, E. Ababneh, M. Abbasi-Kangevari, H. Abbastabar, S. M. Abd-Elsalam, A. Abdoli, A. Abedi, H. Abidi, H. Abolhassani, I. A. Adedeji, Q. E. S. Adnani, S. M. Advani, M. S. Afzal, M. Aghaali, B. O. Ahinkorah, S. Ahmad, T. Ahmad, A. Ahmadi, S. Ahmadi, T. Ahmed Rashid, Y. Ahmed Salih, G. T. A…	2022	Excluded	Title not fit	Cancer Incidence, Mortality, Years of Life Lost, Years Lived With Disability, and Disability-Adjusted Life Years for 29 Cancer Groups From 2010 to 2019 A Systematic Analysis for the Global Burden of Disease Study 2019
420	J. M. Kocarnik, K. Compton, F. E. Dean, W. Fu, B. L. Gaw, J. D. Harvey, H. J. Henrikson, D. Lu, A. Pennini, R. Xu, E. Ababneh, M. Abbasi-Kangevari, H. Abbastabar, S. M. Abd-Elsalam, A. Abdoli, A. Abedi, H. Abidi, H. Abolhassani, I. A. Adedeji, Q. E. S. Adnani, S. M. Advani, M. S. Afzal, M. Aghaali, B. O. Ahinkorah, S. Ahmad, T. Ahmad, A. Ahmadi, S. Ahmadi, T. Ahmed Rashid, Y. Ahmed Salih, G. T. A…	2022	Excluded	Title not fit	Cancer Incidence, Mortality, Years of Life Lost, Years Lived With Disability, and Disability-Adjusted Life Years for 29 Cancer Groups From 2010 to 2019: A Systematic Analysis for the Global Burden of Disease Study 2019
421	D. Köprülü, S. A. Ahmed, M. S. Hassan, M. M. Waberi, I. A. Abdi, A. E. Abdi, A. A. Ali and M. O. Hassan	2023	Excluded	Title not fit	The Severity and Complexity of Coronary Artery Disease in Khat User Somali Patients: A Study in a PCI-Capable Tertiary Center in Somalia
422	D. N. Koye, D. J. Magliano, R. G. Nelson and M. E. Pavkov	2018	Excluded	Abstract not fit	The Global Epidemiology of Diabetes and Kidney Disease
423	D. N. Koye, D. J. Magliano, R. G. Nelson and M. E. Pavkov	2018	Excluded	Duplicate study	The Global Epidemiology of Diabetes and Kidney Disease
424	D. N. Koye, J. E. Shaw, C. M. Reid, R. C. Atkins, A. T. Reutens and D. J. Magliano	2017	Excluded	Duplicate study	Incidence of chronic kidney disease among people with diabetes: a systematic review of observational studies
425	D. N. Koye, J. E. Shaw, C. M. Reid, R. C. Atkins, A. T. Reutens and D. J. Magliano	2017	Excluded	Duplicate study	Incidence of chronic kidney disease among people with diabetes: a systematic review of observational studies
426	E. Kruzel-Davila, W. G. Wasser, S. Aviram and K. Skorecki	2015	Excluded	Title not fit	Full Review APOL1 nephropathy: from gene to mechanisms of kidney injury
427	E. Kruzel-Davila, W. G. Wasser, S. Aviram and K. Skorecki	2016	Excluded	Title not fit	APOL1 nephropathy: from gene to mechanisms of kidney injury
428	E. Kruzel-Davila, W. G. Wasser and K. Skorecki	2017	Excluded	Title not fit	APOL1 nephropathy: a population genetics and evolutionary medicine detective story
429	C.-C. Ku	2019	Excluded	Title not fit	Healthcare seeking behaviour as a link between tuberculosis and socioeconomic factors
430	K. Kumela Goro, A. Desalegn Wolide, F. Kerga Dibaba, F. Gashe Fufa, A. Wakjira Garedow, B. Edilu Tufa and E. Mulisa Bobasa	2019	Excluded	Abstract not fit	Patient Awareness, Prevalence, and Risk Factors of Chronic Kidney Disease among Diabetes Mellitus and Hypertensive Patients at Jimma University Medical Center, Ethiopia
431	K. Kumela Goro, A. Desalegn Wolide, F. Kerga Dibaba, F. Gashe Fufa, A. Wakjira Garedow, B. Edilu Tufa and E. Mulisa Bobasa	2019	Excluded	Duplicate study	Patient Awareness, Prevalence, and Risk Factors of Chronic Kidney Disease among Diabetes Mellitus and Hypertensive Patients at Jimma University Medical Center, Ethiopia
432	K. Kumela Goro, A. Desalegn Wolide, F. Kerga Dibaba, F. Gashe Fufa, A. Wakjira Garedow, B. Edilu Tufa and E. Mulisa Bobasa	2019	Excluded	Duplicate study	Patient Awareness, Prevalence, and Risk Factors of Chronic Kidney Disease among Diabetes Mellitus and Hypertensive Patients at Jimma University Medical Center, Ethiopia
433	G. L. Legese, G. Asres, S. Alemu, T. Yesuf, Y. A. Tesfaye and T. Amare	2023	Excluded	Title not fit	Determinants of poor glycemic control among type 2 diabetes mellitus patients at University of Gondar Comprehensive Specialized Hospital, Northwest Ethiopia: Unmatched case-control study
434	G. L. Legese, G. Asres, S. Alemu, T. Yesuf, Y. A. Tesfaye and T. Amare	2023	Excluded	Duplicate study	Determinants of poor glycemic control among type 2 diabetes mellitus patients at University of Gondar Comprehensive Specialized Hospital, Northwest Ethiopia: Unmatched case-control study
435	G. L. Legese, G. Asres, S. Alemu, T. Yesuf, Y. A. Tesfaye and T. Amare	2023	Excluded	Duplicate study	Determinants of poor glycemic control among type 2 diabetes mellitus patients at University of Gondar Comprehensive Specialized Hospital, Northwest Ethiopia: Unmatched case-control study
436	G. F. Lema, H. G. Tesema, D. Y. Fentie and N. R. Arefayne	2019	Excluded	Title not fit	Evidence-based perioperative management of patients with high serum potassium level in resource-limited areas: A systematic review
437	F. T. Lester	1983	Excluded	Abstract not fit	Nephropathy in Ethiopian diabetics
438	F. T. Lester	1983	Excluded	Duplicate study	Long-standing diabetes mellitus in Ethiopia: a survey of 105 patients
439	F. T. Lester	1983	Excluded	Duplicate study	Nephropathy in Ethiopian diabetics
440	F. T. Lester	1983	Excluded	Title not fit	Long-standing diabetes mellitus in ethiopia: A survey of 105 patients
441	F. T. Lester	1983	Excluded	Duplicate study	Nephropathy in Ethiopian diabetics
442	F. T. Lester	1986	Excluded	Title not fit	Childhood diabetes mellitus in Ethiopians
443	F. T. Lester	1986	Excluded	Duplicate study	Childhood diabetes mellitus in Ethiopians
444	F. T. Lester	1986	Excluded	Duplicate study	Childhood Diabetes Mellitus in Ethiopians
445	F. T. Lester	1987	Excluded	Duplicate study	Hospitalization patterns of Ethiopians with diabetes mellitus
446	F. T. Lester	1987	Excluded	Duplicate study	Hospitalization patterns of Ethiopians with diabetes mellitus
447	F. T. Lester	1987	Excluded	Duplicate study	Hospitalization patterns of Ethiopians with diabetes mellitus
448	F. T. Lester	1991	Excluded	Title not fit	Clinical status of Ethiopian diabetic patients after 20 years of diabetes
449	F. T. Lester	1991	Excluded	Duplicate study	Clinical Status of Ethiopian Diabetic Patients After 20 Years of Diabetes
450	F. T. Lester	1992	Excluded	Title not fit	Clinical features, complications and mortality in type 1 (insulin-dependent) diabetic patients in Addis Ababa, Ethiopia, 1976-1990
451	F. T. Lester	1992	Excluded	Duplicate study	Clinical features, complications and mortality in type 1 (insulin-dependent) diabetic patients in addis ababa, Ethiopia, 1976-1990
452	F. T. Lester	1993	Excluded	Title not fit	Clinical features, complications and mortality in type 2 (non-insulin dependent) diabetic patients in Addis Abeba, Ethiopia, 1976-1990
453	F. T. Lester	1993	Excluded	Duplicate study	Clinical features, complications and mortality in type 2 (non-insulin dependent) diabetic patients in Addis Abeba, Ethiopia, 1976-1990
454	F. T. Lester and H. Keen	1988	Excluded	Title not fit	Macrovascular disease in middle-aged diabetic patients in Addis Ababa, Ethiopia
455	F. T. Lester and H. Keen	1988	Excluded	Duplicate study	Macrovascular disease in middle-aged diabetic patients in Addis Ababa, Ethiopia
456	A. S. Levey, J. Coresh, E. Balk, A. T. Kausz, A. Levin, M. W. Steffes, R. J. Hogg, R. D. Perrone, J. Lau and G. Eknoyan	2003	Excluded	Title not fit	National Kidney Foundation practice guidelines for chronic kidney disease: evaluation, classification, and stratification
457	Y. Li, Y. Ning, B. Shen, Y. Shi, N. Song, Y. Fang and X. Ding	2023	Excluded	Abstract not fit	Temporal trends in prevalence and mortality for chronic kidney disease in China from 1990 to 2019: an analysis of the Global Burden of Disease Study 2019
458	J. Liu, Z. Liu, W. Sun, L. Luo, X. An, D. Yu and W. Wang	2023	Excluded	Title not fit	Role of sex hormones in diabetic nephropathy
459	A. Lomencho and H. Fantaye	2019	Excluded	Title not fit	Yellow fever vaccine associated viscerotropic disease in 42 years old male
460	A. L. Lumsden, A. Mulugeta, A. Zhou and E. Hyppönen	2020	Excluded	Title not fit	Apolipoprotein E (APOE) genotype-associated disease risks: a phenome-wide, registry-based, case-control study utilising the UK Biobank
461	S. K. Mallipattu, F. Salem and C. M. Wyatt	2014	Excluded	Title not fit	The changing epidemiology of HIV-related chronic kidney disease in the era of antiretroviral therapy
462	G. A. Manaye, D. D. Abateneh and W. N. Asmare	2020	Excluded	Abstract not fit	Chronic Kidney Disease and associated factors among HIV/AIDS Patients on HAART at University of Gondar Referral Hospital, Northwest Ethiopia
463	G. A. Manaye, D. D. Abateneh and W. N. Asmare	2020	Excluded	Duplicate study	Chronic Kidney Disease and associated factors among HIV/AIDS Patients on HAART at University of Gondar Referral Hospital, Northwest Ethiopia
464	G. A. Manaye, D. D. Abateneh and W. Niguse	2020	Excluded	Abstract not fit	Chronic kidney disease and associated factors among HIV/AIDS patients on HAART in Ethiopia
465	G. A. Manaye, D. D. Abateneh and W. Niguse	2020	Excluded	Duplicate study	Chronic kidney disease and associated factors among HIV/AIDS patients on HAART in Ethiopia
466	R. A. Marc	2022	Excluded	Title not fit	Implications of mycotoxins in food safety
467	T. Mariye Zemicheal, D. Bahrey Tadesse, H. Tasew Atalay, G. Teklay Weldesamuel, G. B. Gebremichael, H. N. Tesfay and T. G. Haile	2020	Excluded	Title not fit	Determinants of Diabetic Nephropathy among Diabetic Patients in General Public Hospitals of Tigray, Ethiopia, 2018/19
468	T. Mariye Zemicheal, D. Bahrey Tadesse, H. Tasew Atalay, G. Teklay Weldesamuel, G. B. Gebremichael, H. N. Tesfay and T. G. Haile	2020	Excluded	Duplicate study	Determinants of Diabetic Nephropathy among Diabetic Patients in General Public Hospitals of Tigray, Ethiopia, 2018/19
469	C. C. Mbenge, T. Phologolo, W. Moloi and T. Masupe	2023	Excluded	Title not fit	WCN23-0760 TECHNIQUE SURVIVAL AND THE SURVIVAL OF END STAGE KIDNEY DISEASE PATIENTS ON PERITONEAL DIALYSIS IN BOTSWANA- A 6-YEAR RETROSPECTIVE STUDY
470	H. Mbithe	2021	Excluded	Title not fit	Prevalence and severity of malnutrition in people living with HIV on chronic haemodialysis in Dar es Salaam
471	E. G. Mekonen and T. Gebeyehu Demssie	2022	Excluded	Title not fit	Preventive foot self-care practice and associated factors among diabetic patients attending the university of Gondar comprehensive specialized referral hospital, Northwest Ethiopia, 2021
472	E. G. Mekonen and T. Gebeyehu Demssie	2022	Excluded	Duplicate study	Preventive foot self-care practice and associated factors among diabetic patients attending the university of Gondar comprehensive specialized referral hospital, Northwest Ethiopia, 2021
473	N. D. Mekonnen, T. W. Leulseged, B. A. Hassen, K. H. Yemaneberhan, H. S. Berhe, N. A. Mera, A. A. Beyene, L. Z. Getachew, B. G. Habtezgi and F. N. Abriha	2023	Excluded	Title not fit	Hospital-Acquired Acute Kidney Injury in Non-critical Medical Patients in a Developing Country Tertiary Hospital: Incidence and Predictors
474	N. D. Mekonnen, T. W. Leulseged, B. A. Hassen, K. H. Yemaneberhan, H. S. Berhe, N. A. Mera, A. A. Beyene, L. Z. Getachew, B. G. Habtezgi and F. N. Abriha	2024	Excluded	Duplicate study	Hospital-Acquired Acute Kidney Injury in Non-Critical Medical Patients in a Developing Country Tertiary Hospital: Incidence and Predictors
475	E. E. Melaku, E. T. Ayele, B. M. Urgie, G. B. Ayidagnuhim, E. M. Hassen and A. S. Tefera	2023	Excluded	Title not fit	Appropriate Use of Primary Statin Preventive Therapy Among Patients with High Atherosclerosis-Related Cardiovascular Disease Risks: Cross-Sectional Study, Northeast Ethiopia
476	E. E. Melaku, E. T. Ayele, B. M. Urgie, G. B. Ayidagnuhim, E. M. Hassen and A. S. Tefera	2023	Excluded	Duplicate study	Appropriate Use of Primary Statin Preventive Therapy Among Patients with High Atherosclerosis-Related Cardiovascular Disease Risks: Cross-Sectional Study, Northeast Ethiopia
477	E. E. Melaku, E. T. Ayele, B. M. Urgie, G. B. Ayidagnuhim, E. M. Hassen and A. S. Tefera	2023	Excluded	Duplicate study	Appropriate Use of Primary Statin Preventive Therapy Among Patients with High Atherosclerosis-Related Cardiovascular Disease Risks: Cross-Sectional Study, Northeast Ethiopia
478	L. Melaku	2023	Excluded	Abstract not fit	The Functional Role of the Renin-Angiotensin System in Preeclampsia
479	D. M. Melese, W. Mekonen, A. Aragaw, A. Asefa and A. M. Belete	2022	Excluded	Title not fit	Distribution Width of Red Blood Cells and Related Factors Among Patients with End-Stage Renal Disease in Addis Ababa, Ethiopia
480	D. M. Melese, W. Mekonen, A. Aragaw, A. Asefa and A. M. Belete	2022	Excluded	Duplicate study	Distribution Width of Red Blood Cells and Related Factors Among Patients with End-Stage Renal Disease in Addis Ababa, Ethiopia
481	D. Mellitus and R. Senthil		Excluded	Title not fit	DIABETIC AND ITS PANCREATIC RELATIONSHIP–A MINI REVIEW
482	M. A. Mengstie, M. A. Seid, N. A. Gebeyehu, G. A. Adella, G. A. Kassie, W. A. Bayih, M. M. Gesese, D. T. Anley, S. F. Feleke, M. A. Zemene, A. M. Dessie, Y. Solomon, B. Bantie, T. A. Dejenie, A. A. Teshome and E. C. Abebe	2023	Excluded	Title not fit	Ferroptosis in diabetic nephropathy: Mechanisms and therapeutic implications
483	M. A. Mengstie, M. A. Seid, N. A. Gebeyehu, G. A. Adella, G. A. Kassie, W. A. Bayih, M. M. Gesese, D. T. Anley, S. F. Feleke, M. A. Zemene, A. M. Dessie, Y. Solomon, B. Bantie, T. A. Dejenie, A. A. Teshome and E. C. Abebe	2023	Excluded	Duplicate study	Ferroptosis in diabetic nephropathy: Mechanisms and therapeutic implications
484	F. Merid, F. Getahun, H. Esubalew and T. Gezahegn	2024	Excluded	Title not fit	Diabetic microvascular complications and associated factors in patients with type 2 diabetes in Southern Ethiopia
485	F. Merid, F. Getahun, H. Esubalew and T. Gezahegn	2024	Excluded	Duplicate study	Incidence and Predictors of Diabetic Nephropathy among Type 2 Diabetes Mellitus Patients, Southern Ethiopia
486	F. Merid, F. Getahun, H. Esubalew and T. Gezahegn	2024	Excluded	Duplicate study	Incidence and Predictors of Diabetic Nephropathy among Type 2 Diabetes Mellitus Patients, Southern Ethiopia
487	F. Merid, F. Getahun, H. Esubalew and T. Gezahegn	2024	Excluded	Duplicate study	Diabetic microvascular complications and associated factors in patients with type 2 diabetes in Southern Ethiopia
488	F. Merid, F. Getahun, H. Esubalew and T. Gezahegn	2024	Excluded	Duplicate study	Incidence and Predictors of Diabetic Nephropathy among Type 2 Diabetes Mellitus Patients, Southern Ethiopia
489	A. H. Mohamed and H. A. Mohamud	2020	Excluded	Title not fit	Emphysematous pyelonephritis caused by candida species: A case report and outcome of 1 year follow-up
490	H. M. F. Mohammad, A. A. Abdelghany, E. Al Ageeli, S. W. Kattan, R. Hassan, E. A. Toraih, M. S. Fawzy and N. Mokhtar	2021	Excluded	Title not fit	Long non-coding rnas gene variants as molecular markers for diabetic retinopathy risk and response to anti-vegf therapy
491	O. Mohammed, E. Alemayehu, H. Bisetegn, H. Debash, A. Gedefie, H. Ebrahim, M. Tilahun and T. Fiseha	2023	Excluded	Abstract not fit	Prevalence of Microalbuminuria Among Diabetes Patients in Africa: A Systematic Review and Meta-Analysis
492	O. Mohammed, E. Alemayehu, H. Bisetegn, H. Debash, A. Gedefie, H. Ebrahim, M. Tilahun and T. Fiseha	2023	Excluded	Duplicate study	Prevalence of Microalbuminuria Among Diabetes Patients in Africa: A Systematic Review and Meta-Analysis
493	M. F. Y. Mohamud and M. S. Mukhtar	2022	Excluded	Title not fit	Presenting Clinicoradiological Features, Microbiological Spectrum and Outcomes Among Patients with Septic Pulmonary Embolism: A Three-Year Retrospective Observational Study
494	A. Mohd, E. Gupta, Y. Loh, C. Gandhi, B. D'Souza and S. Gun	2011	Excluded	Title not fit	Clinical characteristics of gout: a hospital case series
495	M. D. Molla, M. Degef, A. Bekele, Z. Geto, F. Challa, T. Lejisa, T. Getahun, M. Sileshi, Y. Tolcha, G. Ashebir and D. Seifu	2020	Excluded	Title not fit	Assessment of serum electrolytes and kidney function test for screening of chronic kidney disease among Ethiopian Public Health Institute staff members, Addis Ababa, Ethiopia
496	J. A. Moura-Neto, J. C. Divino-Filho and C. Ronco	2021	Excluded	Abstract not fit	Nephrology worldwide: the vision, the project, and the mission
497	Y. A. Moyehodie, M. W. Muluneh, A. T. Belay and S. M. Fenta	2022	Excluded	Duplicate study	Time to Death and Its Determinant Factors Among Patients With Chronic Heart Failure in Northwest Ethiopia: A Retrospective Study at Selected Referral Hospitals
498	Y. A. Moyehodie, M. W. Muluneh, A. T. Belay and S. M. Fenta	2022	Excluded	Title not fit	Time to Death and Its Determinant Factors Among Patients With Chronic Heart Failure in Northwest Ethiopia: A Retrospective Study at Selected Referral Hospitals
499	Y. A. Moyehodie, M. W. Muluneh, A. T. Belay and S. M. Fenta	2022	Excluded	Duplicate study	Time to Death and Its Determinant Factors Among Patients With Chronic Heart Failure in Northwest Ethiopia: A Retrospective Study at Selected Referral Hospitals
500	O. A. Muhie	2019	Excluded	Title not fit	Causes and Clinical Profiles of Ascites at University of Gondar Hospital, Northwest Ethiopia: Institution-Based Cross-Sectional Study
501	O. A. Muhie	2019	Excluded	Duplicate study	Causes and Clinical Profiles of Ascites at University of Gondar Hospital, Northwest Ethiopia: Institution-Based Cross-Sectional Study
502	T. Mulat Tebeje, M. Kindie Yenit, S. Gedlu Nigatu, S. Bizuneh Mengistu, T. Kidie Tesfie, N. Byadgie Gelaw and Y. Moges Chekol	2024	Excluded	Duplicate study	Prediction of diabetic retinopathy among type 2 diabetic patients in University of Gondar Comprehensive Specialized Hospital, 2006–2021: A prognostic model
503	T. Mulat Tebeje, M. Kindie Yenit, S. Gedlu Nigatu, S. Bizuneh Mengistu, T. Kidie Tesfie, N. Byadgie Gelaw and Y. Moges Chekol	2024	Excluded	Title not fit	Prediction of diabetic retinopathy among type 2 diabetic patients in University of Gondar Comprehensive Specialized Hospital, 2006–2021: A prognostic model
504	M. Naghavi, A. A. Abajobir, C. Abbafati, K. M. Abbas, F. Abd-Allah, S. F. Abera, V. Aboyans, O. Adetokunboh, J. Ärnlöv, A. Afshin, A. Agrawal, A. A. Kiadaliri, A. Ahmadi, M. B. Ahmed, A. N. Aichour, I. Aichour, M. T. E. Aichour, S. Aiyar, A. Al-Eyadhy, F. Alahdab, Z. Al-Aly, K. Alam, N. Alam, T. Alam, K. A. Alene, S. D. Ali, R. Alizadeh-Navaei, J. M. Alkaabi, A. Alkerwi, F. Alla, P. Allebeck, C. …	2017	Excluded	Title not fit	Global, regional, and national age-sex specific mortality for 264 causes of death, 1980–2016: a systematic analysis for the Global Burden of Disease Study 2016
505	M. Naghavi, H. Wang, R. Lozano, A. Davis, X. Liang, M. Zhou, S. E. Vollset, A. Abbasoglu Ozgoren, S. Abdalla, F. Abd-Allah, M. I. Abdel Aziz, S. F. Abera, V. Aboyans, B. Abraham, J. P. Abraham, K. E. Abuabara, I. Abubakar, L. J. Abu-Raddad, N. M. E. Abu-Rmeileh, T. Achoki, A. Adelekan, Z. Ademi, K. Adofo, A. K. Adou, J. C. Adsuar, J. Ärnlov, E. E. Agardh, D. Akena, M. J. Al Khabouri, D. Alasfoor,…	2015	Excluded	Title not fit	Global, regional, and national age-sex specific all-cause and cause-specific mortality for 240 causes of death, 1990-2013: A systematic analysis for the Global Burden of Disease Study 2013
506	S. Naicker	2009	Excluded	Title not fit	End-stage renal disease in sub-Saharan Africa
507	S. Naicker	2009	Excluded	Duplicate study	End-stage renal disease in sub-Saharan Africa
508	P. N. Ndapkwi, E. Z. o. Menkem, O. N. Mpey, E. Ngounou, W. S. Luma, W. Djakissam, E. N. Nembu, J. S. Armel, F. D. B. Taksinkou and D. Teuwafeu	2023	Excluded	Abstract not fit	Prevalence, Risk Factors, and Awareness of Chronic Kidney Disease among Diabetes Mellitus and Hypertensive Individuals at the Buea Regional Hospital, Cameroon
509	P. N. Ndapkwi, E. Z. o. Menkem, O. N. Mpey, E. Ngounou, W. S. Luma, W. Djakissam, E. N. Nembu, J. S. Armel, F. D. B. Taksinkou and D. Teuwafeu	2023	Excluded	Duplicate study	Prevalence, Risk Factors, and Awareness of Chronic Kidney Disease among Diabetes Mellitus and Hypertensive Individuals at the Buea Regional Hospital, Cameroon
510	M. A. NDUKU	2022	Excluded	Title not fit	RISK FACTORS, PREVALENCE, SEVERITY, AND MANAGEMENT OF CHRONIC KIDNEY DISEASE AMONG OUTPATIENTS IN SELECTED HOSPITALS IN NAIROBI CITY COUNTY, KENYA
511	Z. Negash and T. Mekonen	2023	Excluded	Title not fit	Patient perception towards shifting oral antihyperglycemic agents to injectable insulin and associated factors in the diabetes clinic of Tikur Anbessa specialized hospital: Cross-sectional study
512	M. L. Negere, G. P. Einstein and O. L. Tulp	2020	Excluded	Title not fit	A Meta Analysis of Advancements in Prevention and Therapy of Chronic Kidney Disease
513	Y. M. Negussie, M. S. Getahun and N. T. Bekele	2023	Excluded	Title not fit	Factors associated with diabetes concordant comorbidities among adult diabetic patients in Central Ethiopia: a cross-sectional study
514	Y. M. Negussie, M. S. Getahun and N. T. Bekele	2023	Excluded	Duplicate study	Factors associated with diabetes concordant comorbidities among adult diabetic patients in Central Ethiopia: a cross-sectional study
515	Y. M. Negussie, M. A. Komicha and T. W. Abebe	2024	Excluded	Title not fit	Incidence and predictors of diabetic foot ulcer among patients with diabetes mellitus in a diabetic follow-up clinic in Central Ethiopia: a retrospective followup study
516	A. K. Netere, E. A. Muhammad, M. S. Asres and M. T. Teklie	2021	Excluded	Title not fit	Renal outcomes of diabetic patients treated with combination therapy of ACE inhibitors plus either thiazide diuretics or calcium channel blockers: comparative retrospective cohort study in Northwestern Ethiopia
517	A. K. Netere and A. K. Sendekie	2022	Excluded	Duplicate study	Time to doubling of serum creatinine in patients with diabetes in Ethiopian University Hospital: Retrospective follow-up study
518	A. K. Netere and A. K. Sendekie	2022	Excluded	Duplicate study	Time to doubling of serum creatinine in patients with diabetes in Ethiopian University Hospital: Retrospective follow-up study
519	A. K. Netere and A. K. Sendekie	2022	Excluded	Duplicate study	Time to doubling of serum creatinine in patients with diabetes in Ethiopian University Hospital: Retrospective follow-up study
520	S. J. Newberry, M. Chung, C. A. Anderson, C. Chen, Z. Fu, A. Tang, N. Zhao, M. Booth, J. Marks and S. Hollands	2018	Excluded	Title not fit	List of Excluded Studies
521	T. Nigatu	2012	Excluded	Title not fit	Epidemiology, complications and management of diabetes in Ethiopia: A systematic review
522	E. W. Nigussie, E. G. Abera and M. B. Woldemariam	2024	Excluded	Title not fit	Burden and determinants of renal dysfunction and in-hospital mortality among acute stroke patients in Ethiopia: A hospital-based observational study
523	E. W. Nigussie, E. G. Abera and M. B. Woldemariam	2024	Excluded	Duplicate study	Burden and determinants of renal dysfunction and in-hospital mortality among acute stroke patients in Ethiopia: A hospital-based observational study
524	S. Nigussie and F. Demeke	2024	Excluded	Title not fit	Potentially Inappropriate Medications Use and Associated Factors Among Older Patients on Follow-Up at the Chronic Care Clinic of Hiwot Fana Comprehensive Specialized Hospital in Eastern Ethiopia
525	S. Nigussie and F. Demeke	2024	Excluded	Duplicate study	Potentially Inappropriate Medications Use and Associated Factors Among Older Patients on Follow-Up at the Chronic Care Clinic of Hiwot Fana Comprehensive Specialized Hospital in Eastern Ethiopia
526	S. Nigussie and F. Demeke	2024	Excluded	Duplicate study	Potentially Inappropriate Medications Use and Associated Factors Among Older Patients on Follow-Up at the Chronic Care Clinic of Hiwot Fana Comprehensive Specialized Hospital in Eastern Ethiopia
527	R. A. Odhiambo	2024	Excluded	Title not fit	Evaluation of Serum Electrolyte Abnormalities and Kidney Function to Assess Risk of Kidney Disease in Hypertensive Patients at Kenyatta National Hospital
528	M. Odubanjo, A. Oluwasola and S. Kadiri	2011	Excluded	Abstract not fit	The epidemiology of end-stage renal disease in Nigeria: the way forward
529	A. Ojo	2014	Excluded	Title not fit	Addressing the global burden of chronic kidney disease through clinical and translational research
530	R. N. Okoro, I. Ummate, J. D. Ohieku, S. I. Yakubu, M. O. Adibe and M. J. Okonta	2020	Excluded	Title not fit	Evaluation of medication adherence and predictors of sub-optimal adherence among pre-dialysis patients with chronic kidney disease
531	I. G. Okpechi, Chukwuonye, II, U. Ekrikpo, J. J. Noubiap, Y. R. Raji, Y. Adeshina, S. Ajayi, Z. Barday, M. Chetty, B. Davidson, E. Effa, S. Fagbemi, C. George, A. P. Kengne, E. S. W. Jones, H. Liman, M. Makusidi, H. Muhammad, I. Mbah, K. Ndlovu, G. Ngaruiya, C. Okwuonu, U. Samuel-Okpechi, E. K. Tannor, I. Ulasi, Z. Umar, N. Wearne and A. K. Bello	2023	Excluded	Abstract not fit	Task shifting roles, interventions and outcomes for kidney and cardiovascular health service delivery among African populations: a scoping review
532	I. G. Okpechi, I. I. Chukwuonye, U. Ekrikpo, J. J. Noubiap, Y. R. Raji, Y. Adeshina, S. Ajayi, Z. Barday, M. Chetty, B. Davidson, E. Effa, S. Fagbemi, C. George, A. P. Kengne, E. S. W. Jones, H. Liman, M. Makusidi, H. Muhammad, I. Mbah, K. Ndlovu, G. Ngaruiya, C. Okwuonu, U. Samuel-Okpechi, E. K. Tannor, I. Ulasi, Z. Umar, N. Wearne and A. K. Bello	2023	Excluded	Abstract not fit	Task shifting roles, interventions and outcomes for kidney and cardiovascular health service delivery among African populations: a scoping review
533	W. Olilo, B. Kalama, M. Njue, E. Awuor, N. Mumba, M. Kapulu, D. Kamuya and P. Chi	2023	Excluded	Title not fit	PA-414 Social burdens and benefits of participating in malaria vaccine efficacy trial within a human infection study in Kenya: a qualitative study understanding the experiences of study participants
534	N. M. S. Omar, M. M. Osman, I. A. Hilowle, B. Erismis, A. A. Osman, O. A. Fiidow and A. M. Bashir	2022	Excluded	Duplicate study	Demographic Characteristics and Risk Factors Affecting the Development of Postpartum Acute Kidney Injury in Somalia: Single-Center Experience
535	C. Osafo, D. Adu and P. Kimmel	2016	Excluded	Title not fit	Genomic approaches to the burden of kidney disease in Sub-Saharan Africa: the Human Heredity and Health in Africa (H3Africa) Kidney Disease Research Network
536	C. Osafo, Y. R. Raji, D. Burke, B. O. Tayo, N. Tiffin, M. M. Moxey-Mims, R. S. Rasooly, P. L. Kimmel, A. Ojo, D. Adu and R. S. Parekh	2015	Excluded	Title not fit	Human Heredity and Health (H3) in Africa Kidney Disease Research Network: A Focus on Methods in Sub-Saharan Africa
537	C. Osafo, Y. R. Raji, T. Olanrewaju, M. Mamven, F. Arogundade, S. Ajayi, I. Ulasi, B. Salako, J. Plange-Rhule, Y. Mengistu, S. O. Mc'Ligeyo, G. Moturi, C. A. Winkler, M. M. Moxey-Mims, R. S. Rasooly, P. Kimmel, D. Adu, A. Ojo and R. S. Parekh	2016	Excluded	Title not fit	Genomic approaches to the burden of kidney disease in Sub-Saharan Africa: the Human Heredity and Health in Africa (H3Africa) Kidney Disease Research Network
538	B. O. Owosela, R. S. Steinberg, S. L. Leslie, L. A. Celi, S. Purkayastha, R. Shiradkar, J. M. Newsome and J. W. Gichoya	2024	Excluded	Title not fit	Identifying and improving the “ground truth” of race in disparities research through improved EMR data reporting. A systematic review
539	H. Öztürk and A. Hacıömeroğlu	2024	Excluded	Title not fit	Anemia in chronic kidney disease
540	P. Papineni	2021	Excluded	Title not fit	A pink salwar
541	P. Paulsamy, K. Venkatesan, S. Alshahrani, F. Ahmad, M. El-Sherbiny, V. Manoharan, K. Periannan, R. Ahmed, K. Prabahar and D. Mamiru Teressa	2022	Excluded	Title not fit	Alternate Warm and Cold Therapy (AWCT) on Uricemia, Sleep, Pain, Functional Ability, and Quality of Life (USPFQoL) in Patients with Gout: A Path Forward
542	P. Paulsamy, K. Venkatesan, S. Alshahrani, F. Ahmad, M. El-Sherbiny, V. Manoharan, K. Periannan, R. Ahmed, K. Prabahar and D. Mamiru Teressa	2022	Excluded	Duplicate study	Alternate Warm and Cold Therapy (AWCT) on Uricemia, Sleep, Pain, Functional Ability, and Quality of Life (USPFQoL) in Patients with Gout: A Path Forward
543	K. R. Paulson, A. M. Kamath, T. Alam, K. Bienhoff, G. G. Abady, J. Abbas, M. Abbasi-Kangevari, H. Abbastabar, F. Abd-Allah, S. M. Abd-Elsalam, A. Abdoli, A. Abedi, H. Abolhassani, L. G. Abreu, E. Abu-Gharbieh, N. M. E. Abu-Rmeileh, A. I. Abushouk, A. L. Adamu, O. M. Adebayo, A. E. Adegbosin, V. Adekanmbi, O. O. Adetokunboh, D. A. Adeyinka, J. C. Adsuar, K. Afshari, M. Aghaali, M. Agudelo-Botero, …	2021	Excluded	Title not fit	Global, regional, and national progress towards Sustainable Development Goal 3.2 for neonatal and child health: all-cause and cause-specific mortality findings from the Global Burden of Disease Study 2019
544	V. Perkovic, K. R. Tuttle, P. Rossing, K. W. Mahaffey, J. F. E. Mann, G. Bakris, F. M. M. Baeres, T. Idorn, H. Bosch-Traberg, N. L. Lausvig and R. Pratley	2024	Excluded	Title not fit	Effects of Semaglutide on Chronic Kidney Disease in Patients with Type 2 Diabetes
545	E. Phalane	2016	Excluded	Title not fit	The metabolic syndrome and renal function in an African cohort infected with Human Immunodeficiency Virus for at least 5 years
546	K. Piyarungsri and R. Pusoonthornthum	2017	Excluded	Title not fit	Risk and protective factors for cats with naturally occurring chronic kidney disease
547	O. Pleniceanu, O. Harari-Steinberg and B. Dekel	2010	Excluded	Title not fit	Concise review: Kidney stem/progenitor cells: Differentiate, sort out, or reprogram?
548	F. Polverino, D. A. Stern, G. Ruocco, E. Balestro, M. Bassetti, M. Candelli, B. Cirillo, M. Contoli, A. Corsico, F. D’Amico, E. D’Elia, G. Falco, S. Gasparini, S. Guerra, S. Harari, M. Kraft, L. Mennella, A. Papi, R. Parrella, P. Pelosi, V. Poletti, M. Polverino, C. Tana, R. Terribile, J. C. Woods, F. Di Marco, F. D. Martinez, S. Zhang, B. Geelhoed, C. Sinning, A. Agarossi, S. Agati, E. Agosteo, …	2020	Excluded	Title not fit	Comorbidities, cardiovascular therapies, and COVID-19 mortality: A nationwide, italian observational study (ItaliCO)
549	A. Poudyal, K. B. Karki, N. Shrestha, K. K. Aryal, N. K. Mahato, B. Bista, L. Ghimire, K. Dirghayu, P. Gyanwali and A. K. Jha	2022	Excluded	Title not fit	Prevalence and risk factors associated with chronic kidney disease in Nepal: evidence from a nationally representative population-based cross-sectional study
550	H. I. Rage, S. A. Ers, A. Y. Kahin, M. M. Elmi, A. A. Mohamed and P. Kumar Jha	2023	Excluded	Duplicate study	Causes of kidney failure among patients undergoing maintenance hemodialysis in Somalia: a multi-center study
551	H. I. Rage, S. A. Ers, A. Y. Kahin, M. M. Elmi, A. A. Mohamed and P. Kumar Jha	2023	Excluded	Duplicate study	Causes of kidney failure among patients undergoing maintenance hemodialysis in Somalia: a multi-center study
552	H. I. Rage, P. K. Jha, A. Y. Kahin, S. A. Hersi, A. A. Mohamed and M. M. Elmi	2022	Excluded	Title not fit	Causes of End Stage Renal Disease Among Patients Undergoing Hemodialysis in Somalia: A Multi-Center Study
553	S. I. Rahlenbeck and A. Gebre-Yohannes	1997	Excluded	Abstract not fit	Prevalence and epidemiology of micro- and macroalbuminuria in Ethiopian diabetic patients
554	S. I. Rahlenbeck and A. Gebre-Yohannes	1997	Excluded	Duplicate study	Prevalence and epidemiology of micro- and macroalbuminuria in Ethiopian diabetic patients
555	S. I. Rahlenbeck and A. Gebre-Yohannes	1997	Excluded	Duplicate study	Prevalence and epidemiology of micro- and macroalbuminuria in Ethiopian diabetic patients
556	M. A. Rahman, Y. Shanjana, M. S. Ahmed, K. Dhama, M. Hasan Fahim, T. Mahmud, A. A. Shuvo, Z. H. Milan, M. S. Rahman and A. Roy	2022	Excluded	Title not fit	Hematological Abnormalities and Comorbidities Are Associated With the Severity of Kidney Disease: A Hospital-Based Cross-Sectional Study in Bangladesh
557	S. Rahmeto and B. M. Tigabu	2014	Excluded	Title not fit	Blood glucose control and its determinants
558	L. Rajagopal, S. Arunachalam, S. Ganapathy, B. Ramraj and V. Raja		Excluded	Title not fit	Revisiting the Role of Chronic Kidney Disease and Its Association With Anemia in Diabetics and
559	K. Ramanathan, M. Fekadie, G. Padmanabhan and H. Gulilat	2024	Excluded	Title not fit	Long noncoding RNA: An emerging diagnostic and therapeutic target in kidney diseases
560	K. Ramanathan and G. Padmanabhan	2020	Excluded	Title not fit	MiRNAs as potential biomarker of kidney diseases: A review
561	K. Ramanathan and G. Padmanabhan	2020	Excluded	Duplicate study	Soluble neprilysin: A versatile biomarker for heart failure, cardiovascular diseases and diabetic complications—A systematic review
562	K. Ramanathan and G. Padmanabhan	2020	Excluded	Duplicate study	MiRNAs as potential biomarker of kidney diseases: A review
563	K. Ramanathan, G. Padmanabhan, H. Gulilat and T. Malik	2023	Excluded	Title not fit	Salivary microbiome in kidney diseases: A narrative review
564	K. Ramanathan, G. Padmanabhan, H. Gulilat and T. Malik	2023	Excluded	Duplicate study	Salivary microbiome in kidney diseases: A narrative review
565	T. Regasa, Y. Dinku, B. Gezahegn, Z. Feleke, Z. Regassa, A. Mamo, T. Assefa, H. Gezahegn, D. Solomon, D. Atlaw and M. Dessie	2022	Excluded	Title not fit	The Elevation of Pancreatic Enzymes in Serum and Their Distribution at Different Stages of Renal Insufficiency Among Diabetic Patients Attending Goba Referral Hospital
566	T. Regasa, Y. Dinku, B. Gezahegn, Z. Feleke, Z. Regassa, A. Mamo, T. Assefa, H. Gezahegn, D. Solomon, D. Atlaw and M. Dessie	2022	Excluded	Duplicate study	The Elevation of Pancreatic Enzymes in Serum and Their Distribution at Different Stages of Renal Insufficiency Among Diabetic Patients Attending Goba Referral Hospital
567	T. Regasa, Y. Dinku, B. Gezahegn, Z. Feleke, Z. Regassa, A. Mamo, T. Assefa, H. Gezahegn, D. Solomon, D. Atlaw and M. Dessie	2022	Excluded	Duplicate study	The Elevation of Pancreatic Enzymes in Serum and Their Distribution at Different Stages of Renal Insufficiency Among Diabetic Patients Attending Goba Referral Hospital
568	L. D. Regassa, Y. K. Gete and F. A. Mekonnen	2019	Excluded	Abstract not fit	Time to acute kidney injury and its predictors among newly diagnosed Type 2 diabetic patients at government hospitals in Harari Region, East Ethiopia
569	L. D. Regassa, Y. K. Gete and F. A. Mekonnen	2019	Excluded	Duplicate study	Time to acute kidney injury and its predictors among newly diagnosed Type 2 diabetic patients at government hospitals in Harari Region, East Ethiopia
570	L. D. Regassa, Y. K. Gete and F. A. Mekonnen	2019	Excluded	Duplicate study	Time to acute kidney injury and its predictors among newly diagnosed Type 2 diabetic patients at government hospitals in Harari Region, East Ethiopia
571	M. L. Reynolds, L. R. Loehr, S. L. Hogan, Y. Hu, C. R. Isasi, C. Cordero, A. C. Ricardo, J. P. Lash and V. K. Derebail	2024	Excluded	Title not fit	Prevalence of infertility and pregnancy loss among individuals with kidney disease in the Hispanic Community Health Study/Study of Latinos
572	A. K. Roble, R. Gundappa, F. Sheik Abdirahman and A. M. Abdi	2023	Excluded	Title not fit	Determinants of Adverse Birth Outcomes in Public Hospitals of the Somali Region, Eastern Ethiopia: A Multicenter Unmatched Case-Control Study
573	E. Rosales Gonzalez, P. Yogeswaran, J. Chandia, G. A. Pulido Estrada and O. V. Adeniyi	2024	Excluded	Title not fit	Kidney damage and associated risk factors in the rural Eastern Cape, South Africa: A cross-sectional study
574	S. Rosset, S. Tzur, D. M. Behar, W. G. Wasser and K. Skorecki	2011	Excluded	Title not fit	The population genetics of chronic kidney disease: insights from the MYH9–APOL1 locus
575	G. A. Roth, G. A. Mensah, C. O. Johnson, G. Addolorato, E. Ammirati, L. M. Baddour, N. C. Barengo, A. Beaton, E. J. Benjamin, C. P. Benziger, A. Bonny, M. Brauer, M. Brodmann, T. J. Cahill, J. R. Carapetis, A. L. Catapano, S. Chugh, L. T. Cooper, J. Coresh, M. H. Criqui, N. K. DeCleene, K. A. Eagle, S. Emmons-Bell, V. L. Feigin, J. Fernández-Sola, F. G. R. Fowkes, E. Gakidou, S. M. Grundy, F. J. …	2020	Excluded	Title not fit	Global Burden of Cardiovascular Diseases and Risk Factors, 1990-2019: Update From the GBD 2019 Study
576	G. M. Rwegerera, O. J. Molefe-Baikai, A. Masaka, M. Shimwela, Y. P. Rivera, T. A. Oyewo, B. B. Godman, A. Massele and D. Habte	2018	Excluded	Abstract not fit	Prevalence of chronic kidney disease using estimated glomerular filtration rate among diabetes patients attending a tertiary clinic in Botswana
577	G. M. Rwegerera, O. J. Molefe-Baikai, A. Masaka, M. Shimwela, Y. P. Rivera, T. A. Oyewo, B. B. Godman, A. Massele and D. Habte	2018	Excluded	Duplicate study	Prevalence of chronic kidney disease using estimated glomerular filtration rate among diabetes patients attending a tertiary clinic in Botswana
578	B. Sahiledengle, Y. Tekalegn, D. Zenbaba, D. Woldeyohannes and Z. Teferu	2020	Excluded	Title not fit	Which Factors Predict Hospital Length-of-Stay for Children Admitted to the Neonatal Intensive Care Unit and Pediatric Ward? A Hospital-Based Prospective Study
579	A. Saleem and I. Masood	2016	Excluded	Title not fit	Pattern and predictors of medication dosing errors in chronic kidney disease patients in Pakistan: a single center retrospective analysis
580	F. Salton, P. Confalonieri, G. Umberto Meduri, P. Santus, S. Harari, R. Scala, S. Lanini, V. Vertui, T. Oggionni, A. Caminati, V. Patruno, M. Tamburrini, A. Scartabellati, M. Parati, M. Villani, D. Radovanovic, S. Tomassetti, C. Ravaglia, V. Poletti, A. Vianello, A. T. Gaccione, L. Guidelli, R. Raccanelli, P. Lucernoni, D. Lacedonia, M. P. Foschino Barbaro, S. Centanni, M. Mondoni, M. Davì, A. Fa…	2020	Excluded	Title not fit	Prolonged low-dose methylprednisolone in patients with severe COVID-19 pneumonia
581	R. R. Sánchez and E. M. Del Carmen		Excluded	Title not fit	DIAGNOSIS OF HEREDITARY XANTHINURIA IN A PATIENT WITH URINARY PROBLEMS
582	M.-M. Sandu, D. C. Prostasiewicz, A. G. Firănescu, E. C. Lăcătușu, M. L. Bîcu and M. Moța	2016	Excluded	Title not fit	Data regarding the prevalence and incidence of diabetes mellitus and prediabetes
583	B. Sartorius, J. D. VanderHeide, M. Yang, E. A. Goosmann, J. Hon, E. Haeuser, M. A. Cork, S. Perkins, D. Jahagirdar, L. E. Schaeffer, A. L. Serfes, K. E. LeGrand, H. Abbastabar, Z. H. Abebo, A. E. Abosetugn, E. Abu-Gharbieh, M. M. K. Accrombessi, O. M. Adebayo, A. E. Adegbosin, V. Adekanmbi, O. O. Adetokunboh, D. A. Adeyinka, B. O. Ahinkorah, K. Ahmadi, M. B. Ahmed, Y. Akalu, O. O. Akinyemi, R. O…	2021	Excluded	Title not fit	Subnational mapping of HIV incidence and mortality among individuals aged 15–49 years in sub-Saharan Africa, 2000–18: a modelling study
584	A. N. Sbarra, S. Rolfe, J. Q. Nguyen, L. Earl, N. C. Galles, A. Marks, K. M. Abbas, M. Abbasi-Kangevari, H. Abbastabar, F. Abd-Allah, A. Abdelalim, M. Abdollahi, K. H. Abegaz, H. A. A. Abiy, H. Abolhassani, L. G. Abreu, M. R. M. Abrigo, A. I. Abushouk, M. M. K. Accrombessi, M. Adabi, O. M. Adebayo, V. Adekanmbi, O. O. Adetokunboh, D. Adham, M. Afarideh, M. Aghaali, T. Ahmad, R. Ahmadi, K. Ahmadi,…	2021	Excluded	Title not fit	Mapping routine measles vaccination in low- and middle-income countries
585	C. A. Schmidt, E. A. Cromwell, E. Hill, K. M. Donkers, M. F. Schipp, K. B. Johnson, D. M. Pigott, J. Abbas, V. Adekanmbi, O. O. Adetokunboh, M. B. Ahmed, F. M. Alanezi, T. M. Alanzi, V. Alipour, C. L. Andrei, T. Andrei, D. Anvari, S. C. Y. Appiah, M. Aqeel, J. Arabloo, M. A. Jafarabadi, M. Ausloos, A. A. Baig, M. Banach, T. W. Bärnighausen, K. Bhattacharyya, Z. A. Bhutta, A. Bijani, O. J. Brady, …	2022	Excluded	Abstract not fit	The prevalence of onchocerciasis in Africa and Yemen, 2000–2018: a geospatial analysis
586	A. Schütze, P. Benöhr, M. Haubitz, R. Radziwill and C. Hohmann	2023	Excluded	Title not fit	Development of a list with renally relevant drugs as a tool to increase medicines optimisation in patients with chronic kidney disease
587	M. A. Seid, Y. Akalu, Y. Y. Gela, Y. Belsti, M. Diress, S. A. Fekadu, B. Dagnew and M. Getnet	2021	Excluded	Title not fit	Microvascular complications and its predictors among type 2 diabetes mellitus patients at Dessie town hospitals, Ethiopia
588	M. A. Seid, Y. Akalu, Y. Y. Gela, Y. Belsti, M. Diress, S. A. Fekadu, B. Dagnew and M. Getnet	2021	Excluded	Duplicate study	Microvascular complications and its predictors among type 2 diabetes mellitus patients at Dessie town hospitals, Ethiopia
589	L. Seifu, S. Getachew, B. Abebe and Z. Debay	2023	Excluded	Title not fit	Clinical and Epidemiological Profiles of Patients with End Stage Kidney Disease on Dialysis at Dialysis Centers in Addis Ababa, Ethiopia
590	L. Seifu, S. Getachew, B. Abebe and Z. Debay	2023	Excluded	Duplicate study	Clinical and Epidemiological Profiles of Patients with End Stage Kidney Disease on Dialysis at Dialysis Centers in Addis Ababa, Ethiopia
591	L. Seifu, S. Getachew, B. Abebe and Z. Debay	2023	Excluded	Duplicate study	Clinical and Epidemiological Profiles of Patients with End Stage Kidney Disease on Dialysis at Dialysis Centers in Addis Ababa, Ethiopia
592	T. Seleshi, T. Alemneh, D. Mekonnen, D. Tesfaye, S. Markos, Y. Getachew, K. Taddese and S. Guteta	2024	Excluded	Title not fit	Assessment of subclinical left ventricular systolic and diastolic dysfunction in patients with type 2 diabetes mellitus under follow-up at Tikur Anbessa specialized hospital, Ethiopia: a case-control study
593	T. Seleshi, T. Alemneh, D. Mekonnen, D. Tesfaye, S. Markos, Y. Getachew, K. Taddese and S. Guteta	2024	Excluded	Duplicate study	Assessment of subclinical left ventricular systolic and diastolic dysfunction in patients with type 2 diabetes mellitus under follow-up at Tikur Anbessa specialized hospital, Ethiopia: a case-control study
594	T. Seleshi, T. Alemneh, D. Mekonnen, D. Tesfaye, S. Markos, Y. Getachew, K. Taddese and S. Guteta	2024	Excluded	Duplicate study	Assessment of subclinical left ventricular systolic and diastolic dysfunction in patients with type 2 diabetes mellitus under follow-up at Tikur Anbessa specialized hospital, Ethiopia: a case-control study
595	E. Selvin, C. M. Parrinello, D. B. Sacks and J. Coresh	2014	Excluded	Title not fit	Trends in prevalence and control of diabetes in the United States, 1988–1994 and 1999–2010
596	A. K. Sendekie, E. A. Belachew and E. M. Dagnew	2023	Excluded	Title not fit	Determinants of treatment satisfaction among patients with diabetes: multicentre cross-sectional study in Northwest Ethiopia
597	A. K. Sendekie, E. A. Belachew and E. M. Dagnew	2023	Excluded	Duplicate study	Determinants of treatment satisfaction among patients with diabetes: multicentre cross-sectional study in Northwest Ethiopia
598	A. Sertsu, T. Worku, G. Fekadu and A. K. Tura	2022	Excluded	Abstract not fit	Prevalence of chronic kidney disease and associated factors among patients visiting renal unit of St. Paul’s Hospital Millennium Medical College, Addis Ababa, Ethiopia: A cross-sectional study design
599	A. Sertsu, T. Worku, G. Fekadu and A. K. Tura	2022	Excluded	Duplicate study	Prevalence of chronic kidney disease and associated factors among patients visiting renal unit of St. Paul’s Hospital Millennium Medical College, Addis Ababa, Ethiopia: A cross-sectional study design
600	A. Sertsu, T. Worku, G. Fekadu and A. K. Tura	2022	Excluded	Duplicate study	Prevalence of chronic kidney disease and associated factors among patients visiting renal unit of St. Paul’s Hospital Millennium Medical College, Addis Ababa, Ethiopia: A cross-sectional study design
601	A. Sertsu, T. Worku, G. Fekadu and A. K. Tura	2022	Excluded	Duplicate study	Prevalence of chronic kidney disease and associated factors among patients visiting renal unit of St. Paul's Hospital Millennium Medical College, Addis Ababa, Ethiopia: A cross-sectional study design
602	A. Sertsu, T. Worku, G. Fekadu and A. K. Tura	2022	Excluded	Duplicate study	Prevalence of chronic kidney disease and associated factors among patients visiting renal unit of St. Paul’s Hospital Millennium Medical College, Addis Ababa, Ethiopia: A cross-sectional study design
603	R. Shakya, R. Amatya, B. Karki, P. Mandal and K. Shrestha	2014	Excluded	Title not fit	Spectrum of bacterial pathogens and their antibiogram from cases of urinary tract infection among renal disorder patients
604	R. Shanmuganathan, K. Ramanathan, G. Padmanabhan and B. Vijayaraghavan	2017	Excluded	Title not fit	Evaluation of Int
605	M. SHAQIB	2022	Excluded	Title not fit	ASSOCIATION BETWEEN KIDNEY FUNCTION TESTS AND DIFFERENT GRADES OF ANEMIA IN DIABETIC PATIENTS
606	T. Sheleme, G. Mamo, T. Melaku and T. Sahilu	2020	Excluded	Duplicate study	Prevalence, patterns and predictors of chronic complications of diabetes mellitus at a large referral hospital in Ethiopia: A prospective observational study
607	T. Sheleme, G. Mamo, T. Melaku and T. Sahilu	2020	Excluded	Abstract not fit	Prevalence, patterns and predictors of chronic complications of diabetes mellitus at a large referral hospital in Ethiopia: A prospective observational study
608	F. Shewa, S. Endale, G. Nugussu, J. Abdisa, K. Zerihun and A. Banbeta	2022	Excluded	Abstract not fit	Time to Kidneys Failure Modeling in the Patients at Adama Hospital Medical College: Application of Copula Model
609	F. Shewa, S. Endale, G. Nugussu, J. Abdisa, K. Zerihun and A. Banbeta	2022	Excluded	Duplicate study	Time to Kidneys Failure Modeling in the Patients at Adama Hospital Medical College: Application of Copula Model
610	T. Shibiru, E. K. Gudina, B. Habte, A. Derbew and T. Agonafer	2013	Excluded	Title not fit	Survival patterns of patients on maintenance hemodialysis for end stage renal disease in Ethiopia: Summary of 91 cases
611	T. Shibiru, E. K. Gudina, B. Habte, A. Derbew and T. Agonafer	2013	Excluded	Duplicate study	Survival patterns of patients on maintenance hemodialysis for end stage renal disease in Ethiopia: summary of 91 cases
612	T. Shibiru, E. K. Gudina, B. Habte, A. Derbew and T. Agonafer	2013	Excluded	Duplicate study	Survival patterns of patients on maintenance hemodialysis for end stage renal disease in Ethiopia: Summary of 91 cases
613	W. S. Shiferaw, T. Y. Akalu and Y. A. Aynalem	2020	Excluded	Title not fit	Chronic Kidney Disease among Diabetes Patients in Ethiopia: A Systematic Review and Meta-Analysis
614	W. S. Shiferaw, T. Y. Akalu and Y. A. Aynalem	2020	Excluded	Title not fit	Risk factors for anemia in patients with chronic renal failure: a systematic review and meta-analysis
615	W. S. Shiferaw, T. Y. Akalu and Y. A. Aynalem	2020	Excluded	Duplicate study	Risk factors for anemia in patients with chronic renal failure: a systematic review and meta-analysis
616	W. S. Shiferaw, T. Y. Akalu and Y. A. Aynalem	2020	Excluded	Duplicate study	Chronic Kidney Disease among Diabetes Patients in Ethiopia: A Systematic Review and Meta-Analysis
617	T. Shimels, B. Gashawbeza and T. Gedif Fenta	2024	Excluded	Title not fit	Access to advanced healthcare services and its associated factors among patients with cervical cancer in Addis Ababa, Ethiopia
618	T. Shimels, B. Gashawbeza and T. Gedif Fenta	2024	Excluded	Duplicate study	Access to advanced healthcare services and its associated factors among patients with cervical cancer in Addis Ababa, Ethiopia
619	N. G. Shita and A. S. Isayu	2022	Excluded	Title not fit	Predictors of blood glucose change and microvascular complications of type 2 diabetes mellitus patients in Felege Hiwot and Debre Markos referral hospital, North West Ethiopia
620	N. G. Shita and A. S. Iyasu	2022	Excluded	Title not fit	Glycemic control and its associated factors in type 2 diabetes patients at Felege Hiwot and Debre Markos Referral Hospitals
621	N. G. Shita and A. S. Iyasu	2022	Excluded	Duplicate study	Glycemic control and its associated factors in type 2 diabetes patients at Felege Hiwot and Debre Markos Referral Hospitals
622	N. G. Shita and E. K. Muluneh	2021	Excluded	Duplicate study	Predictors of blood glucose change and vascular complication of type 2 diabetes mellitus patients in Felege Hiwot Referral Hospital, North West Ethiopia
623	N. G. Shita and E. K. Muluneh	2021	Excluded	Duplicate study	Predictors of blood glucose change and vascular complication of type 2 diabetes mellitus patients in Felege Hiwot Referral Hospital, North West Ethiopia
624	N. G. Shita and E. K. Muluneh	2021	Excluded	Duplicate study	Predictors of blood glucose change and vascular complication of type 2 diabetes mellitus patients in Felege Hiwot Referral Hospital, North West Ethiopia
625	N. Shri, S. Singh, D. Vishwakarma and S. K. Sharma	2023	Excluded	Title not fit	Sex differences in Anaemia and its associated factors among Diabetes Mellitus in Southern Indian States
626	G. Sisay, B. Mantefardo and A. Beyene	2022	Excluded	Title not fit	Time from symptom onset to severe COVID-19 and risk factors among patients in Southern Ethiopia: a survival analysis
627	M. Sisay, B. Hagos, D. Edessa, Y. Tadiwos and A. N. Mekuria	2021	Excluded	Title not fit	Polymyxin-induced nephrotoxicity and its predictors: a systematic review and meta-analysis of studies conducted using RIFLE criteria of acute kidney injury
628	M. Sisay, B. Hagos, D. Edessa, Y. Tadiwos and A. N. Mekuria	2021	Excluded	Duplicate study	Polymyxin-induced nephrotoxicity and its predictors: a systematic review and meta-analysis of studies conducted using RIFLE criteria of acute kidney injury
629	K. Sliwa, B. A. Davison, B. M. Mayosi, A. Damasceno, M. Sani, O. S. Ogah, C. Mondo, D. Ojji, A. Dzudie, C. K. Kouam, A. Suliman, N. Schrueder, G. Yonga, S. A. Ba, F. Maru, B. Alemayehu, C. Edwards and G. Cotter	2013	Excluded	Title not fit	Readmission and death after an acute heart failure event: Predictors and outcomes in sub-Saharan Africa: Results fromthe THESUS-HF registry
630	L. Sobrin, Y. Yu, S. Han, G. Susarla, J. H. Kempen, R. A. Hubbard and B. L. VanderBeek	2022	Excluded	Title not fit	Risk of Non-infectious Uveitis with Metformin Therapy in a Large Healthcare Claims Database
631	G. Solela	2024	Excluded	Duplicate study	Prevalence and prognostic role of hypochloremia in patients with acute heart failure in Ethiopia: A single-center retrospective analysis
632	G. Solela	2024	Excluded	Duplicate study	Prevalence and prognostic role of hypochloremia in patients with acute heart failure in Ethiopia: A single-center retrospective analysis
633	G. Solela, H. A. Gessesse, H. Zegeye, A. Worku and B. Leulseged	2024	Excluded	Abstract not fit	Prevalence, patterns, and determinants of vascular complications of type 2 diabetes in a teaching hospital in Addis Ababa, Ethiopia: a retrospective study
634	G. Solela, H. A. Gessesse, H. Zegeye, A. Worku and B. Leulseged	2024	Excluded	Duplicate study	Prevalence, patterns, and determinants of vascular complications of type 2 diabetes in a teaching hospital in Addis Ababa, Ethiopia: a retrospective study
635	D. Solomon, K. Bekele, D. Atlaw, A. Mamo, H. Gezahegn, T. Regasa, G. Negash, E. Nigussie, D. Zenbaba, Z. Teferu, F. Nugusu and G. Atlie	2022	Excluded	Title not fit	Prevalence of anemia and associated factors among adult diabetic patients attending Bale zone hospitals, South-East Ethiopia
636	D. Solomon, K. Bekele, D. Atlaw, A. Mamo, H. Gezahegn, T. Regasa, G. Negash, E. Nigussie, D. Zenbaba, Z. Teferu, F. Nugusu and G. Atlie	2022	Excluded	Duplicate study	Prevalence of anemia and associated factors among adult diabetic patients attending Bale zone hospitals, South-East Ethiopia
637	A. Sonaglioni, M. Lombardo, A. Albini, D. M. Noonan, M. Re, R. Cassandro, D. Elia, A. Caminati, G. L. Nicolosi and S. Harari	2022	Excluded	Title not fit	Charlson comorbidity index, neutrophil-to-lymphocyte ratio and undertreatment with renin-angiotensin-aldosterone system inhibitors predict in-hospital mortality of hospitalized COVID-19 patients during the omicron dominant period
638	A. Sonaglioni, C. Lonati, M. T. Behring, G. L. Nicolosi, M. Lombardo and S. Harari	2023	Excluded	Title not fit	Ejection fraction at hospital admission stratifies mortality risk in HFmrEF patients aged ≥ 70 years: a retrospective analysis from a tertiary university institution
639	M. W. Sonderup, P. S. Kamath, Y. A. Awuku, H. Desalegn, N. Gogela, L. Katsidzira, C. Tzeuton, B. Bobat, C. Kassianides and C. W. Spearman	2024	Excluded	Abstract not fit	Managing cirrhosis with limited resources: perspectives from sub-Saharan Africa
640	M. M. Sorato, T. Alemu, A. Toma, G. Paulos and S. Mekonnen	2024	Excluded	Title not fit	Effect of HIV and substance use disorder comorbidity on the placenta, fetal and maternal health outcomes: Systematic review and meta-analysis protocol
641	M. M. Sorato, T. Alemu, A. Toma, G. Paulos and S. Mekonnen	2024	Excluded	Duplicate study	Effect of HIV and substance use disorder comorbidity on the placenta, fetal and maternal health outcomes: systematic review and meta-analysis protocol
642	C. W. Spearman, M. Afihene, O. Betiku, B. Bobat, L. Cunha, C. Kassianides, L. Katsidzira, H. D. Mekonnen, P. Ocama, O. Ojo, I. Paruk, C. Tzeuton and M. W. Sonderup	2021	Excluded	Title not fit	Epidemiology, risk factors, social determinants of health, and current management for non-alcoholic fatty liver disease in sub-Saharan Africa
643	C. W. Spearman, M. Afihene, O. Betiku, B. Bobat, L. Cunha, C. Kassianides, L. Katsidzira, H. D. Mekonnen, P. Ocama, O. Ojo, I. Paruk, C. Tzeuton and M. W. Sonderup	2021	Excluded	Duplicate study	Epidemiology, risk factors, social determinants of health, and current management for non-alcoholic fatty liver disease in sub-Saharan Africa
644	S. S. ST, V. M. Sudhakar and C. Vignesh	2024	Excluded	Abstract not fit	Prevalence of chronic kidney disease and its risk factors among Type 2 diabetes patients in a tertiary care hospital
645	P. E. Stevens, A. Levin and K. D. I. G. O. C. K. D. G. D. W. G. Members*	2013	Excluded	Title not fit	Evaluation and management of chronic kidney disease: synopsis of the kidney disease: improving global outcomes 2012 clinical practice guideline
646	M. M. Taderegew	2020	Excluded	Title not fit	Assessment of renal impairment using estimated glomerular filtration rate among type 2 diabetes mellitus patients in North-East Ethiopia: a cross-sectional study
647	M. M. Taderegew	2020	Excluded	Duplicate study	Assessment of renal impairment using estimated glomerular filtration rate among type 2 diabetes mellitus patients in North-East Ethiopia: a cross-sectional study
648	M. M. Taderegew	2020	Excluded	Duplicate study	Assessment of renal impairment using estimated glomerular filtration rate among type 2 diabetes mellitus patients in North-East Ethiopia: a cross-sectional study
649	M. M. Taderegew, T. Gebremariam, A. A. Tareke and G. Garedew	2020	Excluded	Title not fit	Anemia and its associated factors among type 2 diabetes mellitus patients attending debre berhan referral hospital, north-east Ethiopia: A cross-sectional study
650	M. M. Taderegew, T. Gebremariam, A. A. Tareke, G. Garedew and Woldeamanuel	2020	Excluded	Title not fit	Anemia and its associated factors among type 2 diabetes mellitus patients attending debre berhan referral hospital, north-east Ethiopia: A cross-sectional study
651	M. M. Taderegew, G. G. Woldeamanuel, A. Wondie, A. Getawey, A. N. Abegaz and F. Adane	2023	Excluded	Title not fit	Vitamin D deficiency and its associated factors among patients with type 2 diabetes mellitus: a systematic review and meta-analysis
652	M. M. Taderegew, G. G. Woldeamanuel, A. Wondie, A. Getawey, A. N. Abegaz and F. Adane	2023	Excluded	Duplicate study	Vitamin D deficiency and its associated factors among patients with type 2 diabetes mellitus: a systematic review and meta-analysis
653	M. M. Taderegew, G. G. Woldeamanuel, A. Wondie, A. Getawey, A. N. Abegaz and F. Adane	2023	Excluded	Duplicate study	Vitamin D deficiency and its associated factors among patients with type 2 diabetes mellitus: a systematic review and meta-analysis
654	M. M. Taderegew, A. Wondie, T. F. Terefe, T. T. Tarekegn, F. A. GebreEyesus, S. T. Mengist, B. T. Amlak, M. S. Emeria, A. Timerga and B. Zegeye	2023	Excluded	Title not fit	Anemia and its predictors among chronic kidney disease patients in Sub-Saharan African countries: A systematic review and meta-analysis
655	M. M. Taderegew, A. Wondie, T. F. Terefe, T. T. Tarekegn, F. A. GebreEyesus, S. T. Mengist, B. T. Amlak, M. S. Emeria, A. Timerga and B. Zegeye	2023	Excluded	Duplicate study	Anemia and its predictors among chronic kidney disease patients in Sub-Saharan African countries: A systematic review and meta-analysis
656	M. M. Taderegew, A. Wondie, T. F. Terefe, T. T. Tarekegn, F. A. GebreEyesus, S. T. Mengist, B. T. Amlak, M. S. Emeria, A. Timerga and B. Zegeye	2023	Excluded	Duplicate study	Anemia and its predictors among chronic kidney disease patients in Sub-Saharan African countries: A systematic review and meta-analysis
657	R. Tafese, S. Genet and S. Addisu	2022	Excluded	Title not fit	Association of Serum Total Bilirubin and Uric Acid with Low Glomerular Filtration Rate Diabetic Kidney Disease in Type 2 Diabetic Patients
658	M. B. Takele, D. J. Boneya, H. A. Alemu, T. B. Tsegaye, M. Y. Birhanu, S. Alemu and T. G. Anto	2022	Excluded	Title not fit	Retinopathy among Adult Diabetics and Its Predictors in Northwest Ethiopia
659	M. B. Takele, D. J. Boneya, H. A. Alemu, T. B. Tsegaye, M. Y. Birhanu, S. Alemu and T. G. Anto	2022	Excluded	Duplicate study	Retinopathy among Adult Diabetics and Its Predictors in Northwest Ethiopia
660	M. B. Takele, D. J. Boneya, H. A. Alemu, T. B. Tsegaye, M. Y. Birhanu, S. Alemu and T. G. Anto	2022	Excluded	Duplicate study	Retinopathy among Adult Diabetics and Its Predictors in Northwest Ethiopia
661	K. Tamru, F. Aga, E. Berhanie, Y. A. Aynalem and W. S. Shiferaw	2020	Excluded	Duplicate study	Incidence of diabetic nephropathy in patients with type 2 diabetes mellitus at a tertiary healthcare setting in Ethiopia
662	K. Tamru, F. Aga, E. Berhanie, Y. A. Aynalem and W. S. Shiferaw	2020	Excluded	Duplicate study	Incidence of diabetic nephropathy in patients with type 2 diabetes mellitus at a tertiary healthcare setting in Ethiopia
663	K. Tamru, F. Aga, E. Berhanie, Y. A. Aynalem and W. S. Shiferaw	2020	Excluded	Duplicate study	Incidence of diabetic nephropathy in patients with type 2 diabetes mellitus at a tertiary healthcare setting in Ethiopia
664	M. M. C. Tan, A. M. Prina, G. Muniz-Terrera, D. Mohan, R. Ismail, E. Assefa, M. Keinert AÁ, Z. Kassim, P. Allotey, D. Reidpath and T. T. Su	2022	Excluded	Title not fit	Prevalence of and factors associated with multimorbidity among 18 101 adults in the South East Asia Community Observatory Health and Demographic Surveillance System in Malaysia: a population-based, cross-sectional study of the MUTUAL consortium
665	M. M. C. Tan, A. M. Prina, G. Muniz-Terrera, D. Mohan, R. Ismail, E. Assefa, A. Á. M. Keinert, Z. Kassim, P. Allotey, D. Reidpath and T. T. Su	2022	Excluded	Title not fit	Prevalence of and factors associated with multimorbidity among 18 101 adults in the South East Asia Community Observatory Health and Demographic Surveillance System in Malaysia: A population-based, cross-sectional study of the MUTUAL consortium
666	W. C. Tassew, N. Birhan and Y. Zewdu	2021	Excluded	Title not fit	Incidence and predictors of acute kidney injury among newly diagnosed type 2 diabetes patients at chronic follow-up clinic of university of gondar comprehensive specialized hospital: A retrospective follow-up study
667	W. C. Tassew, N. Birhan and Y. Zewdu	2021	Excluded	Title not fit	Incidence and predictors of acute kidney injury among newly diagnosed type 2 diabetes patients at chronic follow-up clinic of university of gondar comprehensive specialized hospital: A retrospective follow-up study
668	T. Techane	2022	Excluded	Title not fit	Factors Associated with Length of Intensive Care Unit Stay Following Cardiac Surgery [Response to Letter]
669	D. Tegegne, M. Kebede, H. Biresaw, A. Andargie, M. Ewunetu and G. Dessie	2024	Excluded	Title not fit	Coronavirus disease-19 vaccine uptake, willingness for vaccination, and associated Factors among chronic follow patients attending in the two comprehensive specialized hospitals of Bahir Dar, Ethiopia
670	T. Tekalign, M. T. Guta, N. Awoke, T. Y. Chichiabellu, M. Meskele, G. Anteneh, T. S. Tura and S. B. Workie	2023	Excluded	Abstract not fit	Time to Diabetic Nephropathy and its Predictors Among Diabetic Patients Treated in Wolaita and Dawuro Zone Hospitals, Ethiopia: A Retrospective Cohort Study
671	T. Tekalign, M. T. Guta, N. Awoke, T. Y. Chichiabellu, M. Meskele, G. Anteneh, T. S. Tura and S. B. Workie	2023	Excluded	Duplicate study	Time to Diabetic Nephropathy and its Predictors Among Diabetic Patients Treated in Wolaita and Dawuro Zone Hospitals, Ethiopia: A Retrospective Cohort Study
672	T. Tekalign, M. T. Guta, N. Awoke, T. Y. Chichiabellu, M. Meskele, G. Anteneh, T. S. Tura and S. B. Workie	2023	Excluded	Duplicate study	Time to Diabetic Nephropathy and its Predictors Among Diabetic Patients Treated in Wolaita and Dawuro Zone Hospitals, Ethiopia: A Retrospective Cohort Study
673	A. B. Teklemariam, E. C. Abebe, M. M. Agidew, A. A. Ayenew, M. A. Mengistie, N. D. Baye and Z. T. Muche	2024	Excluded	Title not fit	Diagnostic performance of lactate dehydrogenase as a potential biomarker in predicting preeclampsia and associated factors
674	E. Tesema, Z. G. Dememew, D. G. Datiko, A. Gebreyohannes, Y. Molla, A. Tefera, G. Gizatie, T. Bogale, M. Million, P. G. Suarez, M. M. Aseressa, D. Jerene and M. Biru	2023	Excluded	Title not fit	Descriptors of multidrug-resistant TB deaths in Ethiopia
675	E. Tesfa, E. Nibret, S. T. Gizaw, Y. Zenebe, Z. Mekonnen, S. Assefa, M. Melese, N. Fentahun and A. Munshea	2020	Excluded	Title not fit	Prevalence and determinants of hypertensive disorders of pregnancy in Ethiopia: A systematic review and meta-analysis
676	E. Tesfahun, K. Mulatu, T. Deresse and B. Mulugeta	2024	Excluded	Title not fit	Determinants of diabetic nephropathy among diabetic patients attending in Tikur Anbesa specialized hospital, Addis Abeba, Ethiopia
677	E. Tesfahun, K. Mulatu, T. Deresse and B. Mulugeta	2024	Excluded	Duplicate study	Determinants of diabetic nephropathy among diabetic patients attending in Tikur Anbesa specialized hospital, Addis Abeba, Ethiopia
678	H. M. Tesfaw	2022	Excluded	Title not fit	Anemia among Chronic Kidney Disease Patients at St. Paulo's Hospital Millennium Medical College, Addis Ababa, Ethiopia
679	H. M. Tesfaw	2022	Excluded	Duplicate study	Anemia among Chronic Kidney Disease Patients at St. Paulo's Hospital Millennium Medical College, Addis Ababa, Ethiopia
680	A. H. Tesfaye, A. Birhanu, T. Kolola, L. Hamza and D. Etana	2024	Excluded	Abstract not fit	Time to death and its predictors among patients with chronic kidney disease on hemodialysis at dialysis unit in Addis Ababa, Ethiopia: a retrospective cohort study
681	A. H. Tesfaye, A. Birhanu, T. Kolola, L. Hamza and D. Etana	2024	Excluded	Duplicate study	Time to death and its predictors among patients with chronic kidney disease on hemodialysis at dialysis unit in Addis Ababa, Ethiopia: a retrospective cohort study
682	D. Tesfe, M. Adugna, Z. M. Nigussie, A. E. Woldeyohanins and Z. D. Kifle	2022	Excluded	Abstract not fit	The proportion of chronic kidney disease and its associated factors among adult diabetic patients at Tibebe Ghion Specialized Hospital, Bahir Dar, Ethiopia
683	D. Tesfe, M. Adugna, Z. M. Nigussie, A. E. Woldeyohanins and Z. D. Kifle	2022	Excluded	Duplicate study	The proportion of chronic kidney disease and its associated factors among adult diabetic patients at Tibebe Ghion Specialized Hospital, Bahir Dar, Ethiopia
684	D. F. Teshome, S. A. Balcha, T. A. Ayele, A. Atnafu, M. Sisay, M. G. Asfaw, G. Mitike and K. A. Gelaye	2022	Excluded	Title not fit	High burden of hypertension amongst adult population in rural districts of Northwest Ethiopia: A call for community based intervention
685	A. G. Tessema, Z. M. Mengiste, T. G. Hundie, H. G. Yosef, D. K. Huluka, A. B. Seyoum, H. K. Abate and R. C. Howe	2023	Excluded	Title not fit	The effect of anti-coagulation dosage on the outcome of hospitalized COVID-19 patients in Ethiopia: a multi-center retrospective cohort study
686	G. A. Tessema, A. Tekeste and T. A. Ayele	2015	Excluded	Title not fit	Preeclampsia and associated factors among pregnant women attending antenatal care in Dessie referral hospital, Northeast Ethiopia: a hospital-based study
687	G. A. Tessema, A. Tekeste and T. A. Ayele	2015	Excluded	Duplicate study	Preeclampsia and associated factors among pregnant women attending antenatal care in Dessie referral hospital, Northeast Ethiopia: A hospital-based study
688	B. Thomas, K. Matsushita, K. H. Abate, Z. Al-Aly, J. Ärnlöv, K. Asayama, R. Atkins, A. Badawi, S. H. Ballew, A. Banerjee, L. Barregård, E. Barrett-Connor, S. Basu, A. K. Bello, I. Bensenor, J. Bergstrom, B. Bikbov, C. Blosser, H. Brenner, J. J. Carrero, S. Chadban, M. Cirillo, M. Cortinovis, K. Courville, L. Dandona, R. Dandona, K. Estep, J. Fernandes, F. Fischer, C. Fox, R. T. Gansevoort, P. N. …	2017	Excluded	Title not fit	Global cardiovascular and renal outcomes of reduced GFR
689	B. Thomas, K. Matsushita, K. H. Abate, Z. Al-Aly, J. Ärnlöv, K. Asayama, R. Atkins, A. Badawi, S. H. Ballew, A. Banerjee, L. Barregård, E. Barrett-Connor, S. Basu, A. K. Bello, I. Bensenor, J. Bergstrom, B. Bikbov, C. Blosser, H. Brenner, J. J. Carrero, S. Chadban, M. Cirillo, M. Cortinovis, K. Courville, L. Dandona, R. Dandona, K. Estep, J. Fernandes, F. Fischer, C. Fox, R. T. Gansevoort, P. N. …	2017	Excluded	Title not fit	Global Cardiovascular and Renal Outcomes of Reduced GFR
690	E. Tilahun, A. Workina, A. Habtamu, H. Tufa, F. Abebe, A. Fikadu and F. Atomsa	2024	Excluded	Title not fit	Survival, incidence, and predictors of diabetic neuropathy among type 2 diabetic patients in hospitals of Addis Ababa
691	M. Tilahun, B. Sharew and A. Shibabaw	2024	Excluded	Title not fit	Antimicrobial resistance profile and associated factors of hospital-acquired gram-negative bacterial pathogens among hospitalized patients in northeast Ethiopia
692	K. G. Tlaye, M. L. Endalifer, M. A. Getu, A. G. Nigatu and E. T. Kebede	2021	Excluded	Title not fit	A five-year trend in pre-eclampsia admission and factors associated with inpatient eclampsia: A retrospective study from a resource-limited hospital in northeast Ethiopia
693	K. G. Tlaye, M. L. Endalifer, M. A. Getu, A. G. Nigatu and E. T. Kebede	2021	Excluded	Duplicate study	A five-year trend in pre-eclampsia admission and factors associated with inpatient eclampsia: A retrospective study from a resource-limited hospital in northeast Ethiopia
694	A. Tola, L. D. Regassa and Y. Ayele	2021	Excluded	Title not fit	Prevalence and associated factors of diabetic foot ulcers among type 2 diabetic patients attending chronic follow-up clinics at governmental hospitals of Harari Region, Eastern Ethiopia: A 5-year (2013–2017) retrospective study
695	T. Tolossa, G. Fetensa, B. Regassa, M. T. Yilma, M. Besho, G. Fekadu, B. Wakuma, D. Bekele and D. Mulisa	2021	Excluded	Duplicate study	Burden and Determinants of Chronic Kidney Disease Among Diabetic Patients in Ethiopia: A Systematic Review and Meta-Analysis
696	T. Tolossa, G. Fetensa, B. Regassa, M. T. Yilma, M. Besho, G. Fekadu, B. Wakuma, D. Bekele and D. Mulisa	2021	Excluded	Duplicate study	Burden and Determinants of Chronic Kidney Disease Among Diabetic Patients in Ethiopia: A Systematic Review and Meta-Analysis
697	T. Tolossa, M. Lema, B. Wakuma, E. Turi, G. Fekadu, D. Mulisa and G. Fetensa	2023	Excluded	Title not fit	Incidence and predictors of diabetes mellitus among severe COVID-19 patients in western Ethiopia: a retrospective cohort study
698	T. Tolossa, B. Wakuma, D. Ayala, D. Seyoum, G. Fetensa, A. Getahun, D. Mulisa, E. M. Atomssa, R. Tsegaye, T. Shibiru, E. Turi, L. Bayisa, G. Fekadu, B. Bekele and I. Feyisa	2022	Excluded	Title not fit	Incidence and predictors of death from COVID-19 among patients admitted to treatment center of Wollega University Referral Hospital, Western Ethiopia: A retrospective cohort study
699	A. Toma	2013	Excluded	Title not fit	Recent advances on novel dual-acting peroxisome proliferator-activated receptor alpha and gamma agonists
700	C. Tran Ngoc, P. Barango, R. Harrison, A. Jones, S. V. Shongwe, A. Tuyishime, F. Uwinkindi, H. Xu and S. Shoop-Worrall	2021	Excluded	Title not fit	Risk factors associated with albuminuria in Rwanda: results from a STEPS survey
701	S. Tsegaye, F. Bekele, Y. Lulu, G. R. Debele, T. Bekana, L. D. Tolesa and K. Bidira	2022	Excluded	Title not fit	Time to recovery and its predictors among COVID-19 positive patients admitted to treatment centers of Southwestern Ethiopian hospitals. A multicenter retrospective cohort study
702	A. Tuha, A. G. Faris, A. Andualem and S. A. Mohammed	2021	Excluded	Title not fit	Knowledge and practice on diabetic foot self-care and associated factors among diabetic patients at dessie referral hospital, northeast ethiopia: Mixed method
703	A. Tuha, A. G. Faris, A. Andualem and S. A. Mohammed	2021	Excluded	Duplicate study	Knowledge and practice on diabetic foot self-care and associated factors among diabetic patients at dessie referral hospital, northeast ethiopia: Mixed method
704	A. Tuha, A. Getie Faris, A. Andualem and S. Ahmed Mohammed	2021	Excluded	Duplicate study	Knowledge and Practice on Diabetic Foot Self-Care and Associated Factors Among Diabetic Patients at Dessie Referral Hospital, Northeast Ethiopia: Mixed Method
705	J. K. Tumwine	2021	Excluded	Title not fit	Editorial: Infectious diseases and ncds persist despite concerted effort
706	F. Urgessa	2022	Excluded	Duplicate study	Prevalence Of Anemia and Associated Risk Factors Among Type 2 Diabetic Mellitus Patients Attending Ambo Town Government Hospitals in West Shewa, Ethiopia
707	F. Urgessa	2022	Excluded	Duplicate study	Prevalence Of Anemia and Associated Risk Factors Among Type 2 Diabetic Mellitus Patients Attending Ambo Town Government Hospitals in West Shewa, Ethiopia
708	F. Urgessa and M. Hussein		Excluded	Title not fit	Prevalence Of Anemia and Associated Risk Factors Among Type 2 Diabetic Mellitus Patients Attending Ambo Town Government Hospitals in West Shewa, Ethiopia
709	L. E. Utt	2021	Excluded	Title not fit	Race-Based Adjustment in eGFR Algorithms: An Integrative Literature Review
710	J. A. Vera Farfán	2022	Excluded	Title not fit	Factores Dietéticos y Complicaciones Asociados a Pacientes Enfermos Renales Crónicos en Hemodiálisis y Diálisis Peritoneal que acuden a Unireas Período Jul-Dic 2022
711	B. Vijayaraghavan, G. Padmanabhan and K. Ramanathan	2020	Excluded	Duplicate study	Determination of serum glycated albumin and high sensitivity c-reactive protein in the insight of cardiovascular complications in diabetic chronic kidney disease patients
712	B. Vijayaraghavan, G. Padmanabhan and K. Ramanathan	2020	Excluded	Title not fit	Determination of serum glycated albumin and high sensitivity C - reactive protein in the insight of cardiovascular complications in diabetic chronic kidney disease patients
713	N. T. Wabe, M. T. Angamo and S. Hussein	2011	Excluded	Title not fit	Medication adherence in diabetes mellitus and self management practices among type-2 diabetics in Ethiopia
714	M. Wagaye, P. Kumar, W. Yimam, F. Seid, S. Anteneh, M. Girma, Y. Getachew, Y. Zenebe, Z. Debebe and M. W/Selassie	2024	Excluded	Title not fit	Factors associated with uncontrolled blood pressure in adult hypertensive patients on follow-up at Enat General Hospital, Amhara, Ethiopia, 2021
715	F. Wagnew, S. Eshetie, G. D. Kibret, A. Zegeye, G. Dessie, H. Mulugeta and A. Alemu	2018	Excluded	Title not fit	Diabetic nephropathy and hypertension in diabetes patients of sub-Saharan countries: a systematic review and meta-analysis
716	F. Wagnew, S. Eshetie, G. D. Kibret, A. Zegeye, G. Dessie, H. Mulugeta and A. Alemu	2018	Excluded	Duplicate study	Diabetic nephropathy and hypertension in diabetes patients of sub-Saharan countries: a systematic review and meta-analysis
717	L. Wang, J. E. Manson, J. P. Forman, J. M. Gaziano, J. E. Buring and H. D. Sesso	2010	Excluded	Title not fit	Dietary fatty acids and the risk of hypertension in middle-aged and older women
718	J. L. Ward, P. S. Azzopardi, K. L. Francis, J. S. Santelli, V. Skirbekk, S. M. Sawyer, N. J. Kassebaum, A. H. Mokdad, S. I. Hay, F. Abd-Allah, A. Abdoli, M. Abdollahi, A. Abedi, H. Abolhassani, L. G. Abreu, M. R. M. Abrigo, E. Abu-Gharbieh, A. I. Abushouk, O. M. Adebayo, V. Adekanmbi, D. Adham, S. M. Advani, K. Afshari, A. Agrawal, T. Ahmad, K. Ahmadi, A. E. Ahmed, B. Aji, B. Akombi-Inyang, F. Al…	2021	Excluded	Title not fit	Global, regional, and national mortality among young people aged 10–24 years, 1950–2019: a systematic analysis for the Global Burden of Disease Study 2019
719	W. G. Wasser, S. Tzur, D. Wolday, D. Adu, D. Baumstein, S. Rosset and K. Skorecki	2012	Excluded	Title not fit	Population genetics of chronic kidney disease: the evolving story of APOL1
720	S. H. Watare, M. A. Alemu, A. Tayachew, N. Yohannes, L. Gizachew, A. Kebede, A. Tessema, W. Kassa, M. Biru, M. Teferi, N. Wendrad, K. Eshetu, G. Teka, H. Yimer, F. Ebrahim, D. Mulugeta, A. Mirkuze, S. Abdela, M. Emmanuel, A. Hassen, M. Wosen, M. Hussen, Y. Fufa, G. Tolera, Z. Assefa, A. Abayneh and E. Abate	2022	Excluded	Title not fit	An investigation of a hundred COVID-19 cases and close contacts in Ethiopia, May to June, 2020: A prospective case-ascertained study
721	M. K. Weldetensae, M. Geberemedhin, M. Gebreselassie and E. Berhe	2022	Excluded	Title not fit	Prevalence and Factors Associated with Chronic Kidney Disease among Patients Admitted to Medical Ward in a Tertiary Hospital, Northern Ethiopia, a Cross Sectional Study
722	M. K. Weldetensae, M. G. Weledegebriel, A. T. Nigusse, E. Berhe and H. Gebrearegay	2023	Excluded	Title not fit	Catheter-Related Blood Stream Infections and Associated Factors Among Hemodialysis Patients in a Tertiary Care Hospital
723	K. E. Wiens, P. A. Lindstedt, B. F. Blacker, K. B. Johnson, M. M. Baumann, L. E. Schaeffer, H. Abbastabar, F. Abd-Allah, A. Abdelalim, I. Abdollahpour, K. H. Abegaz, A. N. Abejie, L. G. Abreu, M. R. M. Abrigo, A. Abualhasan, M. M. K. Accrombessi, D. Acharya, M. Adabi, A. A. Adamu, O. M. Adebayo, R. A. Adedoyin, V. Adekanmbi, O. O. Adetokunboh, B. M. Adhena, M. Afarideh, S. Ahmad, K. Ahmadi, A. E.…	2020	Excluded	Title not fit	Mapping geographical inequalities in oral rehydration therapy coverage in low-income and middle-income countries, 2000-17
724	A. D. Wolide, K. Kumela, F. Kerga, S. Debalke, M. Seboka, B. Edilu, F. Gashe and E. M. Bobassa	2020	Excluded	Duplicate study	Knowledge, attitude, and practices toward chronic kidney disease among care providers in Jimma town:cross-sectional study
725	A. D. Wolide, K. Kumela, F. Kerga, S. Debalke, M. Seboka, B. Edilu, F. Gashe and E. M. Bobassa	2020	Excluded	Duplicate study	Knowledge, attitude, and practices toward chronic kidney disease among care providers in Jimma town:cross-sectional study
726	A. D. Wolide, K. Kumela, F. Kerga, S. Debalke, M. Seboka, B. Edilu, F. Gashe and E. M. Bobassa	2020	Excluded	Duplicate study	Knowledge, attitude, and practices toward chronic kidney disease among care providers in Jimma town:cross-sectional study
727	A. Wolie Asres, A. W. Tilahun and A. Addissie	2023	Excluded	Title not fit	Factors associated with preeclampsia among pregnant women in Gojjam zones, Amhara region, Ethiopia: a case-control study
728	A. Wolie Asres, A. W. Tilahun and A. Addissie	2023	Excluded	Duplicate study	Factors associated with preeclampsia among pregnant women in Gojjam zones, Amhara region, Ethiopia: a case-control study
729	D. Z. Wondafrash, A. T. Nire’a, G. G. Tafere, D. M. Desta, D. A. Berhe and K. A. Zewdie	2020	Excluded	Title not fit	Thioredoxin-interacting protein as a novel potential therapeutic target in diabetes mellitus and its underlying complications
730	A. Wondie, M. M. Taderegew, B. Girma, A. Getawey, D. Tsega, T. F. Terefe, S. Mitiku and H. Berhanu	2022	Excluded	Title not fit	Obstructive sleep apnea risk and its associated factors among type 2 diabetes mellitus patients at wolkite university specialized hospital, Wolkite, Southern Ethiopia, 2021. A comparative cross-sectional study
731	D. Worku, L. Hamza and K. Woldemichael	2010	Excluded	Title not fit	Patterns of diabetic complications at jimma university specialized hospital, southwest ethiopia
732	A. B. Wotiye, P. Ks and B. A. Ayele	2020	Excluded	Title not fit	Invasive intestinal mucormycosis in a 40-year old immunocompetent patient - A rarely reported clinical phenomenon: A case report
733	H. B. Wubet, L. H. Mengistu, N. Z. Gobezie, B. Y. Mekuriaw, A. F. Mebratie and W. A. Sahile	2024	Excluded	Title not fit	The incidence and factors associated with anemia in elective surgical patients admitted to a surgical intensive care unit: a retrospective cohort study
734	A. B. Yabeyu, K. T. Haile, Y. B. Belay and H. G. Tegegn	2022	Excluded	Duplicate study	Limited Public Knowledge of Chronic Kidney Disease in a Resource-Limited Setting: A Cross-Sectional Study
735	A. B. Yabeyu, K. T. Haile, Y. B. Belay and H. G. Tegegn	2022	Excluded	Duplicate study	Limited Public Knowledge of Chronic Kidney Disease in a Resource-Limited Setting: A Cross-Sectional Study
736	A. B. Yabeyu, K. T. Haile, Y. B. Belay and H. G. Tegegn	2022	Excluded	Abstract not fit	Limited Public Knowledge of Chronic Kidney Disease in a Resource-Limited Setting: A Cross-Sectional Study
737	A. B. Yabeyu, S. U. Hussen, W. Tigneh and A. M. Fentie	2022	Excluded	Title not fit	Incidence and Determinants of Chemotherapy Associated Thromboembolic Events among Ethiopian Patients Treated for Solid Malignancy: A Retrospective Cross-Sectional Study
738	M. J. Yahya, P. B. Ismail, N. B. Nordin, A. B. M. Akim, W. S. Binti Md Yusuf, N. L. B. Adam and N. F. Zulkifli	2019	Excluded	Title not fit	CNDP1, NOS3, and MnSOD Polymorphisms as Risk Factors for Diabetic Nephropathy among Type 2 Diabetic Patients in Malaysia
739	M. J. Yahya, P. B. Ismail, N. B. Nordin, A. B. M. Akim, W. Yusuf, N. L. B. Adam and M. J. Yusoff	2019	Excluded	Title not fit	Association of CCL2, CCR5, ELMO1, and IL8 Polymorphism with Diabetic Nephropathy in Malaysian Type 2 Diabetic Patients
740	H. G. Yebyo, H. E. Aschmann, T. Yu and M. A. Puhan	2018	Excluded	Title not fit	Should statin guidelines consider patient preferences? Eliciting preferences of benefit and harm outcomes of statins for primary prevention of cardiovascular disease in the sub-Saharan African and European contexts
741	A. S. Yehualashet	2020	Excluded	Abstract not fit	Toll-like receptors as a potential drug target for diabetes mellitus and diabetes-associated complications
742	D. Yilma, A. Abdissa, P. Kæstel, M. Tesfaye, M. F. Olsen, T. Girma, C. Ritz, H. Friis, Å. B. Andersen and O. Kirk	2020	Excluded	Title not fit	Renal function in Ethiopian HIV-positive adults on antiretroviral treatment with and without tenofovir
743	E. M. Yimer, K. A. Zewdie and H. Z. Hishe	2018	Excluded	Title not fit	Netrin as a novel biomarker and its therapeutic implications in diabetes mellitus and diabetes-associated complications
744	B. D. Yirsaw	2012	Excluded	Abstract not fit	Chronic kidney disease in sub-Saharan Africa: Hypothesis for research demand
745	M. F. Yusuf Mohamud and M. S. Mukhtar	2022	Excluded	Title not fit	Presenting Clinicoradiological Features, Microbiological Spectrum and Outcomes Among Patients with Septic Pulmonary Embolism: A Three-Year Retrospective Observational Study
746	L. Zhao, X. Wang, T. Wang, W. Fan, H. Ren, R. Zhang, Y. Zou, H. Xu, J. Zhang and Y. Wu	2020	Excluded	Title not fit	Associations between high-altitude residence and end-stage kidney disease in Chinese patients with type 2 diabetes
747	P. Zhao and Z. Maleki	2013	Excluded	Title not fit	Strongyloides stercoralis in bronchoalveolar lavage specimen processed as Prussian Blue Stain
748	J. Zheng, A.-H. Guo, B.-W. Xue, S.-Y. Wu, X.-X. Wang, Y.-J. Jing, L.-J. Zhai and R. Liu	2024	Excluded	Title not fit	Exploring patient delay in people with chronic kidney disease: A cross-sectional study
749	M. Abdulkadr,	2022	included	Title fitted	Chronic Kidney Disease and Associated Factors among Diabetic Patients at the Diabetic Clinic in a Police Hospital, Addis Ababa
750	M. Adem,	2024	included	Title fitted	Prevalence of chronic kidney disease and its associated factors among diabetes mellitus patients in Dessie Referral Hospital, South Wollo, Ethiopia
751	M. A. Ahmed,	2022	included	Title fitted	Incidence and predictors of chronic kidney disease in type-II diabetes mellitus patients attending at the Amhara region referral hospitals, Ethiopia: a follow-up study
752	H. Alemu,	2020	included	Title fitted	Prevalence of chronic kidney disease and associated factors among patients with diabetes in northwest Ethiopia: a hospital-based cross-sectional study
753	A. Z. Amanuel	2021	included	Title fitted	Prevalence and Predictors of Diabetic Kidney Disease among Diabetes Patients in Diabetic Clinic of Tikur Anbessa Specialized Hospital, Addis Ababa, Ethiopia: A Cross Sectional Study
754	G. G. Asfeha,	2020	included	Title fitted	Prevalence and Risk Factors of chronic kidney disease among diabetic adult out-patients in ‘Ayder’Referral and Teaching Hospital, Northern Ethiopia
755	A. Cheru,	2023	included	Title fitted	Incidence and predictors of chronic kidney disease among patients with diabetes treated at governmental hospitals of Harari Region, eastern Ethiopia, 2022
756	S. Damtie,	2018	included	Title fitted	Chronic Kidney Disease and Associated Risk Factors Assessment among Diabetes Mellitus Patients at A Tertiary Hospital, Northwest Ethiopia
757	G. R. Debele,	2021	included	Title fitted	Incidence and predictors of chronic kidney disease among diabetes mellitus patients: a retrospective follow-up study at a tertiary health-care setting of Ethiopia
758	T. Fiseha,	2014	included	Abstarct fitted	Chronic kidney disease and underdiagnosis of renal insufficiency among diabetic patients attending a hospital in Southern Ethiopia
759	T. Fiseha	2020	included	Abstarct fitted	Prevalence and awareness of chronic kidney disease among adult diabetic outpatients in Northeast Ethiopia
760	A. H. Geletu,	2018	included	Abstarct fitted	Incidence and predictors of chronic kidney diseases among type 2 diabetes mellitus patients at St. Paul's Hospital, Addis Ababa, Ethiopia
761	H. E. Hailu,	2022	included	Abstarct fitted	Prevalence and Associated Factors of Chronic Kidney Disease Among Diabetic and Hypertensive Patients at Ambo Town Public Hospitals of West Shewa Zone, Oromia Region, Ethiopia
762	E. Israel, U.	2024	included	Title fitted	Out of sight: chronic kidney diseases among diabetic patients attending care and follow up. Findings from pastoralist health facilities of Southern Ethiopia
763	K. Kumela Goro,	2019	included	Title fitted	Patient awareness, prevalence, and risk factors of chronic kidney disease among diabetes mellitus and hypertensive patients at Jimma University Medical Center, Ethiopia
764	G. B. Mulu,	2023	included	Title fitted	The prevalence and risk factors of chronic kidney disease among type 2 diabetes mellitus follow-up patients at Debre Berhan Referral Hospital, Central Ethiopia
765	M. M. Taderegew	2020	included	Title fitted	Assessment of renal impairment using estimated glomerular filtration rate among type 2 diabetes mellitus patients in North-East Ethiopia: a cross-sectional study
766	K. Tamru,	2020	included	Title fitted	Incidence of diabetic nephropathy in patients with type 2 diabetes mellitus at a tertiary healthcare setting in Ethiopia
767	D. Tesfe,	2022	included	Title fitted	The proportion of chronic kidney disease and its associated factors among adult diabetic patients at Tibebe Ghion Specialized Hospital, Bahir Dar, Ethiopia
768	Weldetensae et al.	2022	included	Abstarct fitted	Prevalence and Factors Associated with Chronic Kidney Disease among Patients Admitted to Medical Ward in a Tertiary Hospital, Northern Ethiopia, a Cross Sectional Study
769	Sertsu et al.	2022	included	Abstarct fitted	Prevalence of chronic kidney disease and associated factors among patients visiting renal unit of St. Paul’s Hospital Millennium Medical College, Addis Ababa, Ethiopia: A cross-sectional study design
770	Ali et al.	2023	included	Abstarct fitted	Prevalence of chronic kidney disease and associated factors among patients with underlying chronic disease at Dessie Referral Hospital, East Amhara Region, Ethiopia
771	Haileamlak et al.	2018	included	Title fitted	Chronic Kidney Diseaseis on the Rise
772	Kore C et al	2018	included	Title fitted	Prevalence of Chronic Kidney Disease and Associated factors among Patients with Kidney Problems Public Hospitals in Addis Ababa, Ethiopia
773	Yimer et al.	2024	included	Title fitted	Risk Factors of Chronic Kidney Disease Among Patients Attending at Dessie Comprehensive Specialized Hospital, Dessie, Amhara Region, Northeastern Ethiopia: Unmatched Case–Control Study
